# Supplementary material for: High-resolution deconstruction of evolution induced by chemotherapy treatments in breast cancer xenografts
Source: Sci Rep. 2018 Dec 18;8:17937. doi: 10.1038/s41598-018-36184-8 (PMC6298990; doi:10.1038/s41598-018-36184-8)
Supplement: Supplementary file 2 — Table S1 [file 41598_2018_36184_MOESM2_ESM.xlsx]

## Sheet: TM00099 ddPCR
Sample_ID	PDX model	Sample_category	T1_Drug	T2_Drug	T1_Study_Day	colony no	tumor/cells	Animal_Name	T1.end.waterfall	Animal_Name	T2.end.waterfall	BRCA2_Mut	CSMD3_Mut	ERBB4-AC_Mut	LRP1B_Mut	MET_Mut	PTCH1_Mut	SAAL1-GC_Mut	TP53-GT_Mut	AKR1B1_CNV	AR_CNV	EXOC4_CNV	PTPRD_CNV	EPHA3_CNV	EPHA5_CNV	LRP1B_CNV	LRP1B-CT_CNV	ERBB4-AC_CNV	BRCA2-GC_CNV	CSMD3-CA_CNV	MET-GC_CNV	PTCH1-GC_CNV	SAAL1-GC_CNV	TP53-GT_CNV
1	BR1367	ret_day 21	Vehicle	NA	20	NA	tumor	367-152	439.44	NA	NA	0.4965	0	0.3325	0.2445	0.4805	0.6575	0.352	0.99	1.835	0.9195	1.89	2.845	1.76	3.63	3.66	3.61	2.895	4.01	6.225	1.995	2.86	4.48	3.01
2	BR1367	ret_day 21	Vehicle	NA	20	NA	tumor	367-128	704.161	NA	NA	0.5055	0	0.3	0.229	0.5235	0.6695	0.3365	0.9985	2.01	1.031	1.955	2.87	1.755	3.575	3.605	3.145	2.75
3	BR1367	ret_day 21	Vehicle	NA	20	NA	tumor	367-148	1183.59	NA	NA	0.5095	0	0.2845	0.2335	0.5065	0.6545	0.337	0.999	1.95	1.004	1.895	2.76	1.86	3.545	3.335	3.575	2.975
4	BR1367	ret_day 21	Cisplatin	NA	20	NA	tumor	367-118	-36.389	NA	NA	0.492	0	0.205	0.1785	0.601	0.6785	0.366	0.9985	1.98	0.943	1.855	2.295	1.33	2.62	2.47	2.48	2.185
5	BR1367	ret_day 21	Cisplatin	NA	20	NA	tumor	367-144	-7.254	NA	NA	0.4865	0	0.2235	0.187	0.5625	0.67	0.386	0.998	1.935	1.12	1.97	2.385	1.605	3.02	2.95	2.935	2.26
6	BR1367	ret_day 21	Cisplatin	NA	20	NA	tumor	367-141	87.646	NA	NA	0.483	0	0.2485	0.188	0.555	0.667	0.368	0.997	1.93	1.055	1.855	2.49	1.54	3.3	2.975	2.995	2.24
7	BR1367	ret_day 21	Cyclophosphamide	NA	20	NA	tumor	367-139	448.06	NA	NA	0.516	0	0.283	0.2315	0.5405	0.6705	0.3285	0.996	2.02	0.917	1.905	2.635	1.805	3.54	3.27	3.73	2.825
8	BR1367	ret_day 21	Cyclophosphamide	NA	20	NA	tumor	367-140	631.052	NA	NA	0.491	0	0.295	0.2255	0.511	0.665	0.3825	0.995	1.855	0.9655	1.825	2.63	1.57	3.525	3.38	3.175	2.75
9	BR1367	ret_day 21	Cyclophosphamide	NA	20	NA	tumor	367-116	802.655	NA	NA	0.5005	0	0.229	0.1825	0.5485	0.6445	0.3675	1	1.695	0.987	2.05	2.465	1.715	3.62	3.04	3.05	2.71
10	BR1367	ret_day 21	Doxorubicin	NA	20	NA	tumor	367-027	34.707	NA	NA	0.4935	0	0.2485	0.202	0.535	0.6575	0.3425	0.995	2.07	1.0755	1.86	2.535	1.675	3.38	3.31	3.305	2.61
11	BR1367	ret_day 21	Doxorubicin	NA	20	NA	tumor	367-132	239.487	NA	NA	0.503	0	0.269	0.214	0.5445	0.632	0.3645	0.998	2.015	0.976	1.84	2.62	1.68	3.595	3.205	3.29	2.665
12	BR1367	ret_day 21	Doxorubicin	NA	20	NA	tumor	367-054	319.04	NA	NA	0.509	0	0.2995	0.2255	0.5065	0.6615	0.3815	1	1.835	0.993	1.83	2.795	1.78	3.61	3.46	3.36	2.71
13	BR1367	ret_day 21	Docetaxel	NA	20	NA	tumor	367-044	-63.816	NA	NA	0.5135	0	0.274	0.2195	0.532	0.675	0.3495	0.999	2.055	1.18	1.95	2.68	1.645	3.165	3.19	3.075	2.44
14	BR1367	ret_day 21	Docetaxel	NA	20	NA	tumor	367-068	-40.915	NA	NA	0.4965	0	0.2045	0.156	0.5775	0.6835	0.335	0.998	1.99	1.16	1.955	2.52	1.65	3.495	3.295	3.015	2.33
15	BR1367	ret_day 21	Docetaxel	NA	20	NA	tumor	367-006	-0.947	NA	NA	0.5025	0	0.292	0.235	0.5245	0.6605	0.3805	0.997	1.935	0.933	1.915	2.56	1.63	3.405	3.34	3.135	2.555
31	BR1367	ret_day 35	Cisplatin	NA	34	NA	tumor	367-117	55.616	NA	NA	0.506	0	0.147	0.103	0.614	0.666	0.32	1	1.925	1.155	1.905	2.13	1.45	2.87	2.705	2.83	2.1
33	BR1367	ret_BR1367 Cis res	Cisplatin	Vehicle	55	NA	tumor	367-071	317.536	367-071	159.648	0.4955	0	0.28	0.2195	0.542	0.6515	0.3535	0.9995	1.925	1.023	1.8	2.63	1.715	3.42	3.305	3.395	2.735
34	BR1367	ret_BR1367 Cis res	Cisplatin	Cisplatin	69	NA	tumor	367-021	-80.353	367-021	-79.988	0.4815	0	0.0957	0.07	0.6355	0.69	0.3035	0.9965	2.165	1.26	1.875	1.815	1.315	2.5	2.01	2.24	1.535
35	BR1367	ret_BR1367 Cis res	Cisplatin	Cisplatin	62	NA	tumor	367-024	-38.795	367-024	-70.858	0.466	0	0.06455	0.0538	0.643	0.6935	0.287	0.996	2.065	1.25	1.865	1.92	1.45	2.735	2.31	2.225	1.59			2.085
36	BR1367	ret_BR1367 Cis res	Cisplatin	Cisplatin	55	NA	tumor	367-061	-6.435	367-061	-38.71	0.498	0	0.2155	0.1675	0.584	0.668	0.3615	0.9975	1.945	1.06	1.805	2.1	1.65	2.83	2.59	2.795	2.03
37	BR1367	ret_BR1367 Cis res	Cisplatin	Cisplatin	62	NA	tumor	367-012	40.27	367-012	5.642	0.5045	0	0.3055	0.232	0.504	0.666	0.393	0.994	1.975	1.024	1.97	2.455	1.615	3.375	3.225	3.245	2.545
38	BR1367	ret_BR1367 Cis res	Cisplatin	Cisplatin	62	NA	tumor	367-134	-12.679	367-134	27.783	0.4925	0	0.284	0.2195	0.5515	0.6755	0.402	0.996	2.005	0.9975	1.965	2.44	1.66	3.15	3.08	3.09	2.42
39	BR1367	ret_BR1367 Cis res	Cisplatin	Cisplatin	62	NA	tumor	367-130	122.849	367-130	57.018	0.496	0	0.2655	0.186	0.565	0.661	0.374	0.9965	1.955	1.055	2.035	2.415	1.585	3.2	3.115	3.005	2.395
44	BR1367	ret_day 35	Vehicle	NA	36	NA	tumor	367-026	2120.95	NA	NA	0.517	0	0.2875	0.2195	0.562	0.67	0.373	0.99	1.865	0.9725	1.965	2.77	1.725	3.535	3.375	3.52	2.66
45	BR1367	ret_day 35	Vehicle	NA	36	NA	tumor	367-034	1546.55	NA	NA	0.504	0	0.2795	0.2215	0.5205	0.675	0.335	0.9985	1.965	0.964	1.92	2.735	1.7	3.455	3.415	3.475	2.67
46	BR1367	ret_day 35	Vehicle	NA	36	NA	tumor	367-097	1264.03	NA	NA	0.518	0	0.282	0.2085	0.5435	0.6275	0.304	0.993	1.79	0.953	1.995	2.74	1.88	3.54	3.47	3.395	2.835
47	BR1367	ret_day 35	Vehicle	NA	36	NA	tumor	367-114	1694.16	NA	NA	0.488	0	0.3165	0.243	0.519	0.6595	0.301	0.999	1.88	0.8895	1.9	2.875	1.93	3.59	3.49	3.445	2.745
48	BR1367	ret_day 35	Vehicle	NA	36	NA	tumor	367-136	955.313	NA	NA	0.4925	0	0.159	0.1145	0.5855	0.6525	0.3285	0.999	1.935	1.125	1.905	2.235	1.44	2.785	2.92	3	2.295
49	BR1367	ret_day 35	Doxorubicin	NA	36	NA	tumor	367-063	961.89	NA	NA	0.501	0	0.277	0.2105	0.5265	0.6605	0.3695	0.9935	1.71	1.0005	1.91	2.615	1.775	3.455	3.485	3.235	2.435
50	BR1367	ret_day 35	Doxorubicin	NA	36	NA	tumor	367-086	400.204	NA	NA	0.4895	0	0.317	0.2345	0.5105	0.664	0.3955	0.996	1.965	0.9345	1.89	2.875	1.94	3.62	3.475	3.64	2.82
51	BR1367	ret_day 35	Doxorubicin	NA	36	NA	tumor	367-098	1067.55	NA	NA	0.498	0	0.2675	0.2155	0.537	0.658	0.318	0.997	1.885	0.949	1.93	2.555	1.785	3.405	2.985	3.27	2.545
52	BR1367	ret_day 35	Doxorubicin	NA	36	NA	tumor	367-105	480.098	NA	NA	0.4945	0	0.3205	0.2335	0.5025	0.669	0.255	0.9985	1.765	0.9625	1.96	2.775	1.82	3.275	3.485	3.545	2.71
53	BR1367	ret_day 35	Doxorubicin	NA	36	NA	tumor	367-122	269.531	NA	NA	0.4795	0	0.283	0.2095	0.51	0.6725	0.3845	0.996	1.865	0.9345	1.995	2.765	1.815	3.435	3.33	3.48	2.685
54	BR1367	ret_day 35	Cyclophosphamide	NA	36	NA	tumor	367-001	1740.6	NA	NA	0.506	0	0.2995	0.252	0.5005	0.6655	0.3955	0.996	1.88	0.989	1.91	2.615	1.91	3.725	4.01	3.465	2.585
55	BR1367	ret_day 35	Cyclophosphamide	NA	36	NA	tumor	367-022	1531.83	NA	NA	0.498	0	0.2785	0.2115	0.539	0.6695	0.3435	0.997	1.8	1.035	2.04	2.61	1.78	3.68	3.52	3.575	2.795
56	BR1367	ret_day 35	Cyclophosphamide	NA	36	NA	tumor	367-059	1624.56	NA	NA	0.48	0	0.298	0.226	0.5205	0.6675	0.3575	0.9965	1.84	0.9965	1.98	2.63	1.865	3.435	3.52	3.375	2.705
57	BR1367	ret_day 35	Cyclophosphamide	NA	36	NA	tumor	367-119	1102.47	NA	NA	0.49	0	0.3245	0.25	0.5335	0.6625	0.3605	0.9905	1.785	0.9785	1.93	2.85	2.405	4.035	3.785	4.015	3.155
58	BR1367	ret_day 35	Cyclophosphamide	NA	36	NA	tumor	367-120	773.205	NA	NA	0.515	0	0.3675	0.2475	0.5155	0.665	0.3915	0.9915	1.67	0.986	1.845	2.915	2.195	3.77	3.32	4.06	2.88
59	BR1367	ret_day 35	Cisplatin	NA	36	NA	tumor	367-072	75.488	NA	NA	0.496	0	0.308	0.221	0.543	0.6505	0.3335	0.9975	1.93	0.9635	1.885	2.635	1.84	3.365	3.47	3.3	2.57
60	BR1367	ret_day 35	Cisplatin	NA	36	NA	tumor	367-084	77.684	NA	NA	0.4785	0	0.229	0.163	0.5745	0.664	0.363	0.996	1.895	1.125	1.91	2.4	1.595	3.16	3.01	2.885	2.3
61	BR1367	ret_day 35	Cisplatin	NA	36	NA	tumor	367-113	87.926	NA	NA	0.5	0	0.2655	0.172	0.57	0.6735	0.3375	0.9985	1.945	1.115	1.955	2.35	1.64	3.035	2.91	2.925	2.31
62	BR1367	ret_day 35	Cisplatin	NA	36	NA	tumor	367-123	17.985	NA	NA	0.504	0	0.236	0.1775	0.557	0.669	0.3935	0.9955	2.02	1.075	1.945	2.22	1.59	3.08	3.105	3.175	2.375
63	BR1367	ret_day 35	Docetaxel	NA	36	NA	tumor	367-008	62.102	NA	NA	0.4875	0	0.345	0.2625	0.5195	0.6575	0.3975	0.9975	1.93	1.03	1.91	2.605	1.775	3.5	3.375	3.19	2.505
64	BR1367	ret_day 35	Docetaxel	NA	36	NA	tumor	367-058	453.992	NA	NA	0.501	0	0.2295	0.181	0.5625	0.663	0.348	0.996	2.03	1.13	1.89	2.48	1.67	3.005	3.115	3.185	2.47
65	BR1367	ret_day 35	Docetaxel	NA	36	NA	tumor	367-088	286.686	NA	NA	0.5035	0	0.2905	0.228	0.507	0.6645	0.377	0.999	1.96	1.02	2.035	2.57	1.69	3.395	3.29	3.255	2.65
66	BR1367	ret_day 35	Docetaxel	NA	36	NA	tumor	367-096	231.362	NA	NA	0.4985	0	0.244	0.1775	0.56	0.676	0.34	0.999	1.845	1.12	1.97	2.535	1.68	3.31	3.16	3.44	2.565
67	BR1367	ret_day 35	Docetaxel	NA	36	NA	tumor	367-121	105.395	NA	NA	0.4875	0	0.2735	0.204	0.5235	0.6785	0.369	0.9995	2.065	0.976	1.96	2.65	1.69	3.28	3.395	3.16	2.7
68	BR1367	CAPX day 35 culture	Vehicle	NA	36	NA	cells	NA	NA	NA	NA	0.4825	0	0.325	0.232	0.49	0.676	0.3415	0.9975
69	BR1367	CAPX day 35 culture	Vehicle	NA	36	NA	cells	NA	NA	NA	NA	0.484	0	0.325	0.2465	0.495	0.685	0.358	0.999
70	BR1367	CAPX day 35 culture	Vehicle	NA	36	NA	cells	NA	NA	NA	NA	0.485	0	0.26	0.2375	0.52	0.65	0.3425	0.9955
71	BR1367	CAPX day 35 culture	Vehicle	NA	36	NA	cells	NA	NA	NA	NA	0.545	0	0.35	0.25	0.515	0.705	0.395	0.9925
72	BR1367	CAPX day 35 culture	Vehicle	NA	36	NA	cells	NA	NA	NA	NA	0.508	0	0.3505	0.237	0.54	0.6405	0.3685	0.997
73	BR1367	CAPX day 35 culture	Doxorubicin	NA	36	NA	cells	NA	NA	NA	NA	0.512	0	0.29	0.223	0.47	0.7	0.3935	0.9985
74	BR1367	CAPX day 35 culture	Doxorubicin	NA	36	NA	cells	NA	NA	NA	NA	0.48	0	0.3405	0.241	0.5	0.6485	0.3595	0.999
75	BR1367	CAPX day 35 culture	Doxorubicin	NA	36	NA	cells	NA	NA	NA	NA	0.47	0	0.285	0.2565	0.46	0.665	0.359	0.9935
76	BR1367	CAPX day 35 culture	Doxorubicin	NA	36	NA	cells	NA	NA	NA	NA	0.5105	0	0.296	0.2565	0.545	0.65	0.3675	0.999
77	BR1367	CAPX day 35 culture	Doxorubicin	NA	36	NA	cells	NA	NA	NA	NA	0.512	0	0.234	0.179	0.545	0.656	0.35	0.997
78	BR1367	CAPX day 35 culture	Cyclophosphamide	NA	36	NA	cells	NA	NA	NA	NA	0.515	0	0.3	0.285	0.54	0.635	0.3855	0.996
79	BR1367	CAPX day 35 culture	Cyclophosphamide	NA	36	NA	cells	NA	NA	NA	NA	0.501	0	0.31	0.238	0.53	0.7	0.3685	0.9985
80	BR1367	CAPX day 35 culture	Cyclophosphamide	NA	36	NA	cells	NA	NA	NA	NA	0.4925	0	0.325	0.25	0.5	0.69	0.3665	0.996
81	BR1367	CAPX day 35 culture	Cyclophosphamide	NA	36	NA	cells	NA	NA	NA	NA	0.48	0	0.355	0.249	0.495	0.645	0.3495	0.992
82	BR1367	CAPX day 35 culture	Cyclophosphamide	NA	36	NA	cells	NA	NA	NA	NA	0.535	0	0.306	0.2645	0.48	0.69	0.375	0.986
83	BR1367	CAPX day 35 culture	Docetaxel	NA	36	NA	cells	NA	NA	NA	NA	0.5	0	0.28	0.258	0.515	0.685	0.4095	0.9985
84	BR1367	CAPX day 35 culture	Docetaxel	NA	36	NA	cells	NA	NA	NA	NA	0.4845	0	0.37	0.251	0.49	0.655	0.385	0.9985
85	BR1367	CAPX day 35 culture	Docetaxel	NA	36	NA	cells	NA	NA	NA	NA	0.475	0	0.36	0.244	0.505	0.66	0.386	0.993
86	BR1367	CAPX day 35 culture	Docetaxel	NA	36	NA	cells	NA	NA	NA	NA	0.481	0	0.3	0.261	0.5	0.685	0.38	0.993
87	BR1367	CAPX day 35 culture	Cisplatin	NA	36	NA	cells	NA	NA	NA	NA	0.49	0	0.375	0.245	0.495	0.635	0.4	0.99
88	BR1367	CAPX day 35 culture	Cisplatin	NA	36	NA	cells	NA	NA	NA	NA	0.53	0	0.315	0.22	0.58	0.67	0.385	0.9975
89	BR1367	CAPX day 35 culture	Cisplatin	NA	36	NA	cells	NA	NA	NA	NA	0.52	0	0.29	0.215	0.5	0.69	0.37	0.983
90	BR1367	CAPX day 35 culture	Cisplatin	NA	36	NA	cells	NA	NA	NA	NA	0.5	0	0.33	0.225	0.515	0.645	0.375	0.9715
91	BR1367	CAPX day 35 culture	Cisplatin	NA	36	NA	cells	NA	NA	NA	NA	0.515	0	0.33	0.245	0.46	0.66	0.39	0.994
92	BR1367	#635 het	NA	NA	NA	18	cells	NA	NA	NA	NA	0.351	0	0	0.355	0.515	0.6495	0.4095	0.996
93	BR1367	#635 het	NA	NA	NA	114	cells	NA	NA	NA	NA	0.47	0	0.325	0.2455	0.48	0.665	0.389	0.9955
94	BR1367	#635 het	NA	NA	NA	81	cells	NA	NA	NA	NA	0.5075	0	0.1515	0.288	0.475	0.6015	0.397	0.997
95	BR1367	#635 het	NA	NA	NA	17	cells	NA	NA	NA	NA	0.505	0	0.3455	0.272	0.485	0.687	0.3985	0.9965
96	BR1367	#635 het	NA	NA	NA	100	cells	NA	NA	NA	NA	0.325	0	0.45	0.345	0.46	0.635	0.4045	0.995
97	BR1367	#635 het	NA	NA	NA	48	cells	NA	NA	NA	NA	0.3695	0	0.2855	0.2535	0.495	0.495	0.375	0.997
98	BR1367	#635 het	NA	NA	NA	61	cells	NA	NA	NA	NA	0.437	0	0.2535	0.245	0.515	0.644	0.398	0.9955
99	BR1367	#635 het	NA	NA	NA	28	cells	NA	NA	NA	NA	0.522	0	0.28	0.2455	0.47	0.684	0.3975	0.9975
100	BR1367	#635 het	NA	NA	NA	65	cells	NA	NA	NA	NA	0.5095	0	0.349	0.249	0.495	0.645	0.4035	0.998
101	BR1367	#635 het	NA	NA	NA	51	cells	NA	NA	NA	NA	0.33	0	0.335	0.3215	0.545	0.68	0.242	0.997
102	BR1367	#635 het	NA	NA	NA	27	cells	NA	NA	NA	NA	0.4615	0	0.375	0.342	0.49	0.637	0.3805	0.999
103	BR1367	#635 het	NA	NA	NA	135	cells	NA	NA	NA	NA	0.48	0	0	0.2385	0.53	0.615	0.385	0.994
104	BR1367	#635 het	NA	NA	NA	162	cells	NA	NA	NA	NA	0.325	0	0.51	0.3345	0.465	0.6475	0.3545	0.996
105	BR1367	#635 het	NA	NA	NA	68	cells	NA	NA	NA	NA	0.461	0	0.295	0.22	0.49	0.67	0.39	0.995
106	BR1367	#635 het	NA	NA	NA	92	cells	NA	NA	NA	NA	0.518	0	0.365	0.2755	0.51	0.6225	0.392	0.9955
107	BR1367	#635 het	NA	NA	NA	pool	cells	NA	NA	NA	NA	0.4695	0	0.1495	0.3095	0.49	0.665	0.414	1
108	BR1367	#635 het	NA	NA	NA	NA	tumor	NA	NA	NA	NA	0.5045	0	0.3065	0.2335	0.513	0.6685	0.382	0.9985
111	BR1367	TRD_day29	Vehicle	NA	29	NA	tumor	NA	NA	NA	NA	0.5	0	0.000398	0.09585	0.63	0.6515	0.2905	0.9975								3.32	2.37					3.47
112	BR1367	TRD_day29	Docetaxel	NA	29	NA	tumor	NA	NA	NA	NA	0.49	0	0.3465	0.2385	0.4585	0.6465	0.3625	0.9985								3.495	2.87			1.94		4.28
113	BR1367	TRD_day29	Cisplatin	NA	29	NA	tumor	NA	NA	NA	NA	0.473	0.0003045	0.2975	0.253	0.5395	0.6315	0.392	0.998								3.19	2.335					4.56
114	BR1367	TRD_day29	Cyclophosphamide	NA	29	NA	tumor	NA	NA	NA	NA	0.5005	0	0.2695	0.225	0.532	0.6705	0.375	0.9995								3.985	2.755					4.61
115	BR1367	TRD_day29	Doxorubicin	NA	29	NA	tumor	NA	NA	NA	NA	0.4985	0	0.1945	0.1645	0.579	0.6095	0.388	0.995								3.08	2.355					3.81
116	BR1367	TRD_day29	Vehicle	NA	29	NA	cells	NA	NA	NA	NA	0.493	0.002095	0.00336	0.0416	0.638	0.6755	0.286	0.998								2.135	1.39					2.96
117	BR1367	TRD_day29	Docetaxel	NA	29	NA	cells	NA	NA	NA	NA	0.5215	0	0.3735	0.2965	0.531	0.6145	0.4055	0.996								2.725	2.02					4.07
118	BR1367	TRD_day29	Cisplatin	NA	29	NA	cells	NA	NA	NA	NA	0.5075	0	0.2925	0.2325	0.5315	0.628	0.467	0.997								3.725	2.795					5.37
119	BR1367	TRD_day29	Doxorubicin	NA	29	NA	cells	NA	NA	NA	NA	0.415	0	0.014465	0.01024	0.5605	0.641	0.335	0.998								2.35	1.585					2.57
120	BR1367	TRD_day29	Vehicle	NA	29	NA	tumor	NA	NA	NA	NA	0.497	0.0001415	0.172	0.1345	0.577	0.6625	0.429	0.9995								3.495	2.155					3.48
121	BR1367	TRD_day29	Docetaxel	NA	29	NA	tumor	NA	NA	NA	NA	0.4975	0	0.277	0.237	0.511	0.643	0.593	1								3.935	2.555					4.36
122	BR1367	TRD_day29	Cyclophosphamide	NA	29	NA	tumor	NA	NA	NA	NA	0.4925	2.115e-05	0.02605	0.188	0.54	0.6325	0.614	1								4.04	2.46					4.32
123	BR1367	TRD_day29	Doxorubicin	NA	29	NA	tumor	NA	NA	NA	NA	0.481	0.02115	0.00216	0.0137	0.633	0.643	0.2455	0.9995								2.945	1.99		4.365			2.78
CAPX are a set of CRPC samples
Notes
ret samples correspond to the second set of cohort studies
Samples 68-91 are cultured cells (not colonies generated from single cells) obtained after treatment.
Samples 92-106 are clonal colonies (each generated from a single cell). 107 is a pool of colonies.
T1.end is the % tumor volume change from the beginning of time period 1 until the end of the study. T2.end is from the beginning of time period 2 until the end of the study.
TRD corresponds to the first set of cohort studies

## Sheet: TM00096 ddPCR
Sample_ID	PDX model	Sample_category	T1_Drug	T2_Drug	T1_Study_Day	colony no	tumor/cells	Animal_Name	T1.end.waterfall	Animal_Name	T2.end.waterfall	DNMT3B_Mut	ERBB4-CT_Mut	HNF1A_Mut	KCNQ2_Mut	PALB2_Mut	PRDM2_Mut	SAAL1-CT_Mut	SETD2_Mut	TP53-CA_Mut	TTN_Mut	SAAL1-CT_CNV	DNMT3B-CG_CNV	ERBB4-CT_CNV	HNF1A-GA_CNV	PALB2-CG_CNV	SETD2-TG_CNV	TP53-CA_CNV	TTN-TG_CNV
19	BR0851	ret_day 21	Cisplatin	NA	22	NA	tumor	851-066	274.985	NA	NA	0	0	0.511	0.663	0	0	0.031	0	0.998	0	2.07
20	BR0851	ret_day 21	Cisplatin	NA	22	NA	tumor	851-052	340.086	NA	NA	0	0	0.536	0.67	0	0	0.0118	0	0.998	0	2.01
21	BR0851	ret_day 21	Cisplatin	NA	22	NA	tumor	851-065	703.776	NA	NA	0	0	0.516	0.664	0	0	0.001655	0	0.999	0	1.96
22	BR0851	ret_day 21	Cyclophosphamide	NA	22	NA	tumor	851-142	444.438	NA	NA	0	0	0.537	0.661	0	0	0.03835	0	0.999	0	1.78
23	BR0851	ret_day 21	Cyclophosphamide	NA	22	NA	tumor	851-064	645.193	NA	NA	0	0	0.522	0.668	0	0	0.0713	0	0.999	0	2.01
24	BR0851	ret_day 21	Cyclophosphamide	NA	22	NA	tumor	851-083	890.004	NA	NA	0	0	0.52	0.666	0	0	0.0671	0	0.997	0	2.07
41	BR0851	ret_BR0851 Docet res	Docetaxel	Docetaxel	82	NA	tumor	851-107	452.261	851-107	146.309	0	0	0.518	0.669	0	0	0.3595	0	0.994	0	1.81
42	BR0851	ret_BR0851 Docet res	Docetaxel	Docetaxel	96	NA	tumor	851-144	163.852	851-144	344.805	0	0	0.546	0.677	0	0	0.05435	0	0.998	0	1.68
43	BR0851	ret_BR0851 Docet res	Docetaxel	Docetaxel	110	NA	tumor	851-046	354.129	851-046	616.135	0	0	0.517	0.649	0	0	0.172	0	0.997	0	1.99
28	BR0851	ret_day 21	Docetaxel	NA	22	NA	tumor	851-101	-54.681	NA	NA	0	0	0.501	0.673	0	0	0.011665	0	0.998	0	1.96
32	BR0851	ret_day 35	Docetaxel	NA	36	NA	tumor	851-028	-11.631	NA	NA	0	0	0.505	0.662	0	0	0.011	0	0.999	0	1.92
29	BR0851	ret_day 21	Docetaxel	NA	22	NA	tumor	851-158	5.271	NA	NA	0	0	0.492	0.679	0	0	0.0508	0	0.999	0	1.95
30	BR0851	ret_day 21	Docetaxel	NA	22	NA	tumor	851-053	50.409	NA	NA	0	0	0.484	0.66	0	0	0.0148	0	0.998	0	1.92
40	BR0851	ret_BR0851 Docet res	Docetaxel	Vehicle	82	NA	tumor	851-128	2415.9	851-128	575.032	0	0	0.51	0.678	0	0	0.007525	0	0.996	0	1.9
25	BR0851	ret_day 21	Doxorubicin	NA	15	NA	tumor	851-076	175.082	NA	NA	0	0	0.535	0.673	0	0	0.1152	0	0.999	0	2.12
26	BR0851	ret_day 21	Doxorubicin	NA	15	NA	tumor	851-136	214.191	NA	NA	0	0	0.487	0.679	0	0	0.0743	0	0.999	0	1.87
27	BR0851	ret_day 21	Doxorubicin	NA	15	NA	tumor	851-084	263.241	NA	NA	0	0	0.5	0.655	0	0	0.0178	0	0.997	0	1.92
16	BR0851	ret_day 21	Vehicle	NA	22	NA	tumor	851-095	476.028	NA	NA	0	0	0.485	0.672	0	0	0.03965	0	0.9985	0	1.96				2.055		2.065
17	BR0851	ret_day 21	Vehicle	NA	22	NA	tumor	851-179	616.822	NA	NA	0	0	0.5415	0.672	0	0	0.36	0	0.998	0	1.87
18	BR0851	ret_day 21	Vehicle	NA	22	NA	tumor	851-023	861.019	NA	NA	0	0	0.495	0.679	0	0	0.0089	0	0.999	0	1.93
109	BR0851	TRD_day25	Vehicle	NA	25	NA	cells	NA	NA	NA	NA	0	0	0.496	0.592	0	0	0	0	0.997	0	2.15
110	BR0851	TRD_day25	Vehicle	NA	25	NA	tumor	NA	NA	NA	NA	0	0	0.498	0.67	0	0	0	0	1	0	1.9
Spatiotemporal GES14_00704 DNA B4P2-C4P3	BR0851		NA	NA	NA	NA	tumor					0.00406	0.1935	0.422	0.6865	0.3305	0	0.6445	0	0	0.0769	1.61		1.91	1.84	2.86	2.1	1.97	1.85
Spatiotemporal GES14_00705 DNA B4P2-F5P3	BR0851		NA	NA	NA	NA	tumor					0.00219	0.00133	0.434	0.6695	0.3355	0	0.5445	0	0	0.1635	1.76		1.99					1.74
Spatiotemporal GES14_00706 DNA D6	BR0851		NA	NA	NA	NA	tumor					0.00052	0.023	0.4235	0.6665	0.3325	0	0.425	0	0	0	1.82		1.9					1.78
Spatiotemporal GES14_00707 DNA F4	BR0851		NA	NA	NA	NA	tumor					0.00336	0	0.4545	0.656	0.334	0	0.442	0	0	0	2.05		2.2					2.28
Spatiotemporal GES14_00708 DNA F6	BR0851		NA	NA	NA	NA	tumor					0	0.00393	0.42	0.685	0.2805	0	0.535	0	0	0	1.88		1.87					2.02
Spatiotemporal GES14_00709 DNA A1	BR0851		NA	NA	NA	NA	tumor					0.0004385	0	0.426	0.655	0.327	0	0.5095	0	0	0	1.99	2.95	1.95					1.96
Spatiotemporal GES14_00710 DNA A5	BR0851		NA	NA	NA	NA	tumor					0.00656	0.01029	0.4175	0.6715	0.364	0.01445	0.434	0	0	0.09155	1.94		1.83					1.86
Spatiotemporal GES14_00711 DNA C5	BR0851		NA	NA	NA	NA	tumor					0.02325	0.02795	0.4285	0.666	0.349	0	0.5235	0.002445	0	0.0233	1.68	2.95	1.83			2.11		1.99
