# Supplementary material for: High-resolution deconstruction of evolution induced by chemotherapy treatments in breast cancer xenografts
Source: Sci Rep. 2018 Dec 18;8:17937. doi: 10.1038/s41598-018-36184-8 (PMC6298990; doi:10.1038/s41598-018-36184-8)
Supplement: Supplementary file 3 — Table S2 [file 41598_2018_36184_MOESM3_ESM.xlsx]

## Sheet: Volume correlations
	correlation of marker prevalence vs tumor volume in cisplatin samples	p-value
ERBB4.AC_Mut	0.651811	0.00846494
ERBB4.AC_CNV	0.769225	0.00080094
LRP1B_Mut	0.560146	0.029878
LRP1B_CNV	0.765956	0.00087014
LRP1B.CT_CNV	0.762959	0.000937741
PTPRD_CNV	0.784954	0.000527444
EPHA5_CNV	0.787715	0.000488447
EPHA3_CNV	0.614481	0.0147934
BRCA2_Mut	0.341242	0.213223
SAAL1.GC_Mut	0.23083	0.407836
EXOC4_CNV	0.0252151	0.928924
TP53.GT_Mut	0.343494	0.210021
PTCH1_Mut	-0.791172	0.000442956
AKR1B1_CNV	-0.712567	0.00287138
AR_CNV	-0.39122	0.149312
MET_Mut	-0.574295	0.0251556
