# Supplementary material for: High-resolution deconstruction of evolution induced by chemotherapy treatments in breast cancer xenografts
Source: Sci Rep. 2018 Dec 18;8:17937. doi: 10.1038/s41598-018-36184-8 (PMC6298990; doi:10.1038/s41598-018-36184-8)
Supplement: Supplementary file 4 — Table S3 [file 41598_2018_36184_MOESM4_ESM.xlsx]

## Sheet: Sheet1
chr1	3598919	3599004	TP73
chr1	3599613	3599754	TP73
chr1	3607459	3607518	TP73
chr1	3624102	3624365	TP73
chr1	3638574	3638781	TP73
chr1	3639907	3640043	TP73
chr1	3643668	3643798	TP73
chr1	3644181	3644344	TP73
chr1	3644682	3644791	TP73
chr1	3645880	3646022	TP73
chr1	3646553	3646722	TP73
chr1	3647480	3647639	TP73
chr1	3648016	3648130	TP73
chr1	3649300	3649653	TP73
chr1	11167531	11167567	MTOR
chr1	11168227	11168353	MTOR
chr1	11169336	11169437	MTOR
chr1	11169695	11169796	MTOR
chr1	11172898	11172984	MTOR
chr1	11174364	11174520	MTOR
chr1	11174859	11174954	MTOR
chr1	11175442	11175535	MTOR
chr1	11177050	11177153	MTOR
chr1	11181292	11181435	MTOR
chr1	11182025	11182193	MTOR
chr1	11184544	11184700	MTOR
chr1	11186668	11186863	MTOR
chr1	11187056	11187211	MTOR
chr1	11187670	11187873	MTOR
chr1	11188050	11188193	MTOR
chr1	11188500	11188619	MTOR
chr1	11188901	11189018	MTOR
chr1	11189784	11189905	MTOR
chr1	11190575	11190844	MTOR
chr1	11193126	11193264	MTOR
chr1	11194397	11194533	MTOR
chr1	11199350	11199502	MTOR
chr1	11199579	11199725	MTOR
chr1	11204694	11204822	MTOR
chr1	11205014	11205112	MTOR
chr1	11206722	11206858	MTOR
chr1	11210172	11210293	MTOR
chr1	11217198	11217358	MTOR
chr1	11227488	11227584	MTOR
chr1	11259304	11259470	MTOR
chr1	11259587	11259770	MTOR
chr1	11264607	11264770	MTOR
chr1	11269358	11269525	MTOR
chr1	11270860	11270973	MTOR
chr1	11272358	11272541	MTOR
chr1	11272842	11272975	MTOR
chr1	11273445	11273633	MTOR
chr1	11276194	11276301	MTOR
chr1	11288714	11288985	MTOR
chr1	11290971	11291121	MTOR
chr1	11291346	11291501	MTOR
chr1	11292482	11292595	MTOR
chr1	11293444	11293554	MTOR
chr1	11294189	11294332	MTOR
chr1	11297889	11298115	MTOR
chr1	11298448	11298684	MTOR
chr1	11300349	11300614	MTOR
chr1	11301599	11301748	MTOR
chr1	11303160	11303367	MTOR
chr1	11307671	11307800	MTOR
chr1	11307865	11308161	MTOR
chr1	11313885	11314040	MTOR
chr1	11316038	11316259	MTOR
chr1	11316979	11317232	MTOR
chr1	11318531	11318660	MTOR
chr1	11319294	11319476	MTOR
chr1	14042090	14042119	PRDM2
chr1	14057484	14057622	PRDM2
chr1	14059263	14059387	PRDM2
chr1	14068489	14068662	PRDM2
chr1	14075845	14075992	PRDM2
chr1	14099562	14099693	PRDM2
chr1	14104902	14109336	PRDM2
chr1	14112999	14113032	PRDM2
chr1	14142911	14143075	PRDM2
chr1	14149643	14149689	PRDM2
chr1	16069044	16069152	TMEM82
chr1	16069319	16069412	TMEM82
chr1	16069504	16069699	TMEM82
chr1	16070644	16071085	TMEM82
chr1	16073351	16073559	TMEM82
chr1	16074030	16074137	TMEM82
chr1	19644161	19644345	PQLC2
chr1	19651116	19651266	PQLC2
chr1	19651978	19652086	PQLC2
chr1	19652728	19652891	PQLC2
chr1	19653014	19653127	PQLC2
chr1	19653710	19653916	PQLC2
chr1	19655055	19655147	PQLC2
chr1	23346079	23346450	KDM1A
chr1	23356951	23357137	KDM1A
chr1	23370909	23370989	KDM1A
chr1	23376869	23377023	KDM1A
chr1	23380243	23380342	KDM1A
chr1	23381551	23381664	KDM1A
chr1	23382414	23382541	KDM1A
chr1	23383966	23384068	KDM1A
chr1	23385555	23385670	KDM1A
chr1	23392542	23392574	KDM1A
chr1	23395021	23395184	KDM1A
chr1	23395543	23395654	KDM1A
chr1	23397707	23397862	KDM1A
chr1	23398606	23398700	KDM1A
chr1	23399774	23399906	KDM1A
chr1	23403710	23403863	KDM1A
chr1	23405472	23405680	KDM1A
chr1	23406035	23406170	KDM1A
chr1	23407928	23408076	KDM1A
chr1	23408702	23408869	KDM1A
chr1	23409661	23409867	KDM1A
chr1	23885440	23885520	ID3
chr1	23885607	23885927	ID3
chr1	27022884	27024041	ARID1A
chr1	27056131	27056364	ARID1A
chr1	27057632	27058105	ARID1A
chr1	27059156	27059293	ARID1A
chr1	27087336	27087597	ARID1A
chr1	27087864	27087974	ARID1A
chr1	27088632	27088820	ARID1A
chr1	27089453	27089786	ARID1A
chr1	27092701	27092867	ARID1A
chr1	27092937	27093067	ARID1A
chr1	27094270	27094500	ARID1A
chr1	27097599	27097827	ARID1A
chr1	27098980	27099133	ARID1A
chr1	27099292	27099488	ARID1A
chr1	27099826	27099997	ARID1A
chr1	27100060	27100218	ARID1A
chr1	27100282	27100399	ARID1A
chr1	27100809	27101721	ARID1A
chr1	27102057	27102208	ARID1A
chr1	27105503	27107257	ARID1A
chr1	36274007	36274046	EIF2C4
chr1	36282472	36282658	EIF2C4
chr1	36288452	36288593	EIF2C4
chr1	36290903	36291105	EIF2C4
chr1	36291269	36291426	EIF2C4
chr1	36291516	36291671	EIF2C4
chr1	36292338	36292446	EIF2C4
chr1	36297017	36297185	EIF2C4
chr1	36297402	36297542	EIF2C4
chr1	36297647	36297796	EIF2C4
chr1	36298027	36298181	EIF2C4
chr1	36299580	36299785	EIF2C4
chr1	36301424	36301604	EIF2C4
chr1	36306755	36307091	EIF2C4
chr1	36307206	36307361	EIF2C4
chr1	36315747	36315869	EIF2C4
chr1	36316444	36316664	EIF2C4
chr1	36319087	36319216	EIF2C4
chr1	36349012	36349057	EIF2C1
chr1	36354017	36354221	EIF2C1
chr1	36358147	36358288	EIF2C1
chr1	36358687	36358889	EIF2C1
chr1	36359264	36359421	EIF2C1
chr1	36359627	36359782	EIF2C1
chr1	36359905	36360013	EIF2C1
chr1	36360712	36360880	EIF2C1
chr1	36367064	36367204	EIF2C1
chr1	36367538	36367681	EIF2C1
chr1	36367794	36367948	EIF2C1
chr1	36372525	36372730	EIF2C1
chr1	36379432	36379612	EIF2C1
chr1	36379774	36379885	EIF2C1
chr1	36380938	36381153	EIF2C1
chr1	36383183	36383338	EIF2C1
chr1	36383912	36384034	EIF2C1
chr1	36384645	36384865	EIF2C1
chr1	36385089	36385218	EIF2C1
chr1	36397017	36397056	EIF2C3
chr1	36411282	36411474	EIF2C3
chr1	36432545	36432686	EIF2C3
chr1	36437614	36437843	EIF2C3
chr1	36438965	36439122	EIF2C3
chr1	36469931	36470086	EIF2C3
chr1	36474280	36474388	EIF2C3
chr1	36474487	36474655	EIF2C3
chr1	36475065	36475205	EIF2C3
chr1	36479220	36479363	EIF2C3
chr1	36479505	36479659	EIF2C3
chr1	36492704	36492909	EIF2C3
chr1	36499764	36499944	EIF2C3
chr1	36501767	36501878	EIF2C3
chr1	36505380	36505595	EIF2C3
chr1	36505897	36506052	EIF2C3
chr1	36509037	36509159	EIF2C3
chr1	36520536	36520756	EIF2C3
chr1	36521227	36521356	EIF2C3
chr1	38184033	38184168	EPHA10
chr1	38184322	38184498	EPHA10
chr1	38185075	38185289	EPHA10
chr1	38185570	38185740	EPHA10
chr1	38186012	38186236	EPHA10
chr1	38186444	38186526	EPHA10
chr1	38187321	38187527	EPHA10
chr1	38188702	38188848	EPHA10
chr1	38188972	38189054	EPHA10
chr1	38192763	38192892	EPHA10
chr1	38197072	38197264	EPHA10
chr1	38200918	38201072	EPHA10
chr1	38218537	38218908	EPHA10
chr1	38219876	38220052	EPHA10
chr1	38227028	38227765	EPHA10
chr1	38228446	38228531	EPHA10
chr1	38230622	38230748	EPHA10
chr1	40363033	40363652	MYCL1
chr1	40366475	40367125	MYCL1
chr1	40367469	40367570	MYCL1
chr1	43803509	43803608	MPL
chr1	43803759	43803912	MPL
chr1	43804202	43804401	MPL
chr1	43804931	43805250	MPL
chr1	43805624	43805807	MPL
chr1	43806047	43806194	MPL
chr1	43812105	43812310	MPL
chr1	43812452	43812615	MPL
chr1	43814503	43814683	MPL
chr1	43814923	43815040	MPL
chr1	43817876	43817984	MPL
chr1	43818178	43818453	MPL
chr1	44118836	44118994	KDM4A
chr1	44121251	44121447	KDM4A
chr1	44125958	44126093	KDM4A
chr1	44128554	44128768	KDM4A
chr1	44131356	44131426	KDM4A
chr1	44132112	44132236	KDM4A
chr1	44132614	44132772	KDM4A
chr1	44133432	44133700	KDM4A
chr1	44134760	44134980	KDM4A
chr1	44137165	44137556	KDM4A
chr1	44149344	44149485	KDM4A
chr1	44154574	44154776	KDM4A
chr1	44156505	44156730	KDM4A
chr1	44157156	44157253	KDM4A
chr1	44157916	44157992	KDM4A
chr1	44159654	44159783	KDM4A
chr1	44160369	44160575	KDM4A
chr1	44163503	44163694	KDM4A
chr1	44169277	44169417	KDM4A
chr1	44169680	44169793	KDM4A
chr1	44169890	44170051	KDM4A
chr1	46714067	46714090	RAD54L
chr1	46714173	46714280	RAD54L
chr1	46715661	46715801	RAD54L
chr1	46724347	46724428	RAD54L
chr1	46725625	46725781	RAD54L
chr1	46726203	46726293	RAD54L
chr1	46726388	46726697	RAD54L
chr1	46726922	46727067	RAD54L
chr1	46733120	46733291	RAD54L
chr1	46736320	46736467	RAD54L
chr1	46738127	46738222	RAD54L
chr1	46738333	46738484	RAD54L
chr1	46739016	46739147	RAD54L
chr1	46739285	46739429	RAD54L
chr1	46739799	46739898	RAD54L
chr1	46740199	46740399	RAD54L
chr1	46743478	46743662	RAD54L
chr1	46743733	46743964	RAD54L
chr1	51436030	51436179	CDKN2C
chr1	51439554	51439952	CDKN2C
chr1	57111050	57111164	PRKAA2
chr1	57140043	57140205	PRKAA2
chr1	57157056	57157170	PRKAA2
chr1	57158020	57158185	PRKAA2
chr1	57159427	57159535	PRKAA2
chr1	57161597	57161842	PRKAA2
chr1	57169633	57170158	PRKAA2
chr1	57171754	57171901	PRKAA2
chr1	57173137	57173396	PRKAA2
chr1	65300234	65300350	JAK1
chr1	65301068	65301199	JAK1
chr1	65301770	65301908	JAK1
chr1	65303604	65303797	JAK1
chr1	65304137	65304282	JAK1
chr1	65305275	65305488	JAK1
chr1	65306917	65307032	JAK1
chr1	65307123	65307294	JAK1
chr1	65309736	65309908	JAK1
chr1	65310426	65310582	JAK1
chr1	65311185	65311333	JAK1
chr1	65312321	65312429	JAK1
chr1	65313204	65313368	JAK1
chr1	65316476	65316603	JAK1
chr1	65321181	65321391	JAK1
chr1	65323328	65323472	JAK1
chr1	65325777	65325955	JAK1
chr1	65330459	65330665	JAK1
chr1	65332538	65332901	JAK1
chr1	65334983	65335167	JAK1
chr1	65339042	65339216	JAK1
chr1	65344697	65344841	JAK1
chr1	65348949	65349168	JAK1
chr1	65351931	65351957	JAK1
chr1	78414440	78414469	FUBP1
chr1	78414829	78414995	FUBP1
chr1	78420929	78421024	FUBP1
chr1	78422246	78422395	FUBP1
chr1	78425858	78425958	FUBP1
chr1	78426018	78426190	FUBP1
chr1	78428444	78428625	FUBP1
chr1	78429248	78429410	FUBP1
chr1	78429736	78429857	FUBP1
chr1	78429928	78430051	FUBP1
chr1	78430320	78430442	FUBP1
chr1	78430544	78430663	FUBP1
chr1	78430742	78430925	FUBP1
chr1	78432367	78432445	FUBP1
chr1	78432557	78432649	FUBP1
chr1	78432722	78432795	FUBP1
chr1	78433300	78433360	FUBP1
chr1	78433838	78433897	FUBP1
chr1	78435598	78435709	FUBP1
chr1	78444558	78444698	FUBP1
chr1	107599327	107600475	PRMT6
chr1	115251145	115251285	NRAS
chr1	115252179	115252359	NRAS
chr1	115256410	115256609	NRAS
chr1	115258660	115258791	NRAS
chr1	120457918	120459327	NOTCH2
chr1	120460277	120460395	NOTCH2
chr1	120461018	120461186	NOTCH2
chr1	120461924	120462246	NOTCH2
chr1	120462841	120463030	NOTCH2
chr1	120464325	120464442	NOTCH2
chr1	120464848	120465079	NOTCH2
chr1	120465248	120465411	NOTCH2
chr1	120466249	120466617	NOTCH2
chr1	120467917	120468443	NOTCH2
chr1	120469111	120469244	NOTCH2
chr1	120471588	120471845	NOTCH2
chr1	120478031	120478237	NOTCH2
chr1	120479894	120480099	NOTCH2
chr1	120480469	120480643	NOTCH2
chr1	120483167	120483389	NOTCH2
chr1	120484138	120484387	NOTCH2
chr1	120491026	120491199	NOTCH2
chr1	120491619	120491759	NOTCH2
chr1	120493336	120493470	NOTCH2
chr1	120496155	120496321	NOTCH2
chr1	120497652	120497865	NOTCH2
chr1	120502004	120502135	NOTCH2
chr1	120506186	120506440	NOTCH2
chr1	120508065	120508199	NOTCH2
chr1	120508988	120509122	NOTCH2
chr1	120510045	120510254	NOTCH2
chr1	120510689	120510865	NOTCH2
chr1	120512123	120512377	NOTCH2
chr1	120529572	120529715	NOTCH2
chr1	120539609	120539965	NOTCH2
chr1	120547941	120548221	NOTCH2
chr1	120572518	120572620	NOTCH2
chr1	120611937	120612030	NOTCH2
chr1	154557271	154557529	ADAR
chr1	154557682	154557830	ADAR
chr1	154558218	154558351	ADAR
chr1	154558646	154558849	ADAR
chr1	154560590	154560744	ADAR
chr1	154561016	154561159	ADAR
chr1	154561834	154561948	ADAR
chr1	154562222	154562414	ADAR
chr1	154562649	154562895	ADAR
chr1	154569270	154569481	ADAR
chr1	154569588	154569753	ADAR
chr1	154570293	154570462	ADAR
chr1	154570867	154571071	ADAR
chr1	154573506	154575112	ADAR
chr1	154580457	154580492	ADAR
chr1	155307440	155307552	ASH1L
chr1	155307869	155308191	ASH1L
chr1	155309108	155309169	ASH1L
chr1	155311716	155311903	ASH1L
chr1	155313094	155313287	ASH1L
chr1	155313384	155313543	ASH1L
chr1	155313963	155314074	ASH1L
chr1	155316163	155316270	ASH1L
chr1	155317436	155317705	ASH1L
chr1	155319107	155319260	ASH1L
chr1	155319322	155319397	ASH1L
chr1	155322486	155322659	ASH1L
chr1	155324253	155324431	ASH1L
chr1	155327096	155327211	ASH1L
chr1	155327365	155327550	ASH1L
chr1	155330081	155330210	ASH1L
chr1	155340284	155340451	ASH1L
chr1	155340557	155340784	ASH1L
chr1	155348061	155348190	ASH1L
chr1	155348283	155348349	ASH1L
chr1	155349823	155349917	ASH1L
chr1	155365239	155365354	ASH1L
chr1	155385524	155385724	ASH1L
chr1	155408107	155408869	ASH1L
chr1	155429577	155429699	ASH1L
chr1	155447666	155452250	ASH1L
chr1	155490880	155491320	ASH1L
chr1	156785611	156785640	NTRK1
chr1	156811862	156811995	NTRK1
chr1	156830716	156830948	NTRK1
chr1	156834135	156834230	NTRK1
chr1	156834509	156834601	NTRK1
chr1	156836691	156836780	NTRK1
chr1	156837885	156838051	NTRK1
chr1	156838286	156838449	NTRK1
chr1	156841404	156841557	NTRK1
chr1	156843414	156843761	NTRK1
chr1	156844164	156844202	NTRK1
chr1	156844352	156844428	NTRK1
chr1	156844687	156844810	NTRK1
chr1	156845301	156845468	NTRK1
chr1	156845861	156846012	NTRK1
chr1	156846181	156846374	NTRK1
chr1	156848903	156849164	NTRK1
chr1	156849780	156849959	NTRK1
chr1	156851238	156851444	NTRK1
chr1	162688843	162688945	DDR2
chr1	162722874	162722997	DDR2
chr1	162724403	162724655	DDR2
chr1	162724935	162725103	DDR2
chr1	162725443	162725569	DDR2
chr1	162729575	162729779	DDR2
chr1	162730990	162731254	DDR2
chr1	162735780	162735863	DDR2
chr1	162737008	162737159	DDR2
chr1	162740081	162740312	DDR2
chr1	162741803	162742047	DDR2
chr1	162743248	162743396	DDR2
chr1	162745431	162745643	DDR2
chr1	162745915	162746170	DDR2
chr1	162748359	162748529	DDR2
chr1	162749891	162750046	DDR2
chr1	170633349	170633610	PRRX1
chr1	170688856	170689052	PRRX1
chr1	170695350	170695552	PRRX1
chr1	170699407	170699482	PRRX1
chr1	170705178	170705337	PRRX1
chr1	183616802	183617926	APOBEC4
chr1	185703901	185704189	HMCN1
chr1	185815147	185815238	HMCN1
chr1	185833591	185833770	HMCN1
chr1	185834862	185835005	HMCN1
chr1	185878458	185878650	HMCN1
chr1	185880795	185880922	HMCN1
chr1	185891500	185891641	HMCN1
chr1	185892511	185892795	HMCN1
chr1	185894168	185894333	HMCN1
chr1	185897667	185897809	HMCN1
chr1	185902670	185902966	HMCN1
chr1	185931639	185931801	HMCN1
chr1	185932889	185933037	HMCN1
chr1	185934923	185935057	HMCN1
chr1	185939456	185939635	HMCN1
chr1	185946908	185947123	HMCN1
chr1	185950099	185950215	HMCN1
chr1	185951383	185951531	HMCN1
chr1	185953290	185953455	HMCN1
chr1	185956553	185956686	HMCN1
chr1	185958609	185958789	HMCN1
chr1	185959396	185959585	HMCN1
chr1	185962303	185962451	HMCN1
chr1	185963936	185964229	HMCN1
chr1	185966550	185966666	HMCN1
chr1	185969166	185969381	HMCN1
chr1	185970419	185970570	HMCN1
chr1	185970715	185970883	HMCN1
chr1	185972839	185972986	HMCN1
chr1	185976249	185976424	HMCN1
chr1	185984280	185984579	HMCN1
chr1	185985079	185985381	HMCN1
chr1	185986084	185986213	HMCN1
chr1	185987304	185987494	HMCN1
chr1	185988662	185988837	HMCN1
chr1	185992151	185992295	HMCN1
chr1	186007055	186007177	HMCN1
chr1	186007950	186008147	HMCN1
chr1	186008849	186009021	HMCN1
chr1	186010134	186010278	HMCN1
chr1	186014809	186015005	HMCN1
chr1	186017864	186017981	HMCN1
chr1	186022073	186022216	HMCN1
chr1	186022946	186023128	HMCN1
chr1	186024514	186024816	HMCN1
chr1	186026355	186026543	HMCN1
chr1	186030972	186031106	HMCN1
chr1	186031635	186031742	HMCN1
chr1	186034359	186034571	HMCN1
chr1	186036955	186037149	HMCN1
chr1	186038784	186038918	HMCN1
chr1	186039733	186039899	HMCN1
chr1	186043862	186044033	HMCN1
chr1	186045549	186045764	HMCN1
chr1	186047228	186047362	HMCN1
chr1	186050328	186050536	HMCN1
chr1	186051986	186052103	HMCN1
chr1	186055367	186055549	HMCN1
chr1	186056338	186056472	HMCN1
chr1	186056564	186056787	HMCN1
chr1	186057053	186057155	HMCN1
chr1	186057266	186057418	HMCN1
chr1	186057727	186057897	HMCN1
chr1	186059879	186060059	HMCN1
chr1	186062255	186062400	HMCN1
chr1	186062607	186062811	HMCN1
chr1	186063397	186063515	HMCN1
chr1	186064364	186064663	HMCN1
chr1	186072593	186072810	HMCN1
chr1	186076005	186076107	HMCN1
chr1	186077582	186077739	HMCN1
chr1	186081933	186082095	HMCN1
chr1	186083100	186083265	HMCN1
chr1	186083940	186084088	HMCN1
chr1	186084379	186084556	HMCN1
chr1	186086115	186086257	HMCN1
chr1	186086580	186086765	HMCN1
chr1	186088312	186088440	HMCN1
chr1	186088866	186089024	HMCN1
chr1	186089132	186089287	HMCN1
chr1	186092072	186092362	HMCN1
chr1	186094725	186094936	HMCN1
chr1	186097199	186097433	HMCN1
chr1	186099087	186099242	HMCN1
chr1	186099628	186099839	HMCN1
chr1	186101449	186101551	HMCN1
chr1	186105789	186106079	HMCN1
chr1	186106619	186106810	HMCN1
chr1	186106923	186107114	HMCN1
chr1	186113294	186113485	HMCN1
chr1	186113654	186113845	HMCN1
chr1	186114524	186114715	HMCN1
chr1	186114874	186115065	HMCN1
chr1	186120321	186120491	HMCN1
chr1	186120727	186120885	HMCN1
chr1	186121871	186122013	HMCN1
chr1	186122871	186123129	HMCN1
chr1	186134232	186134315	HMCN1
chr1	186135305	186135445	HMCN1
chr1	186135929	186136084	HMCN1
chr1	186140458	186140592	HMCN1
chr1	186141127	186141273	HMCN1
chr1	186143635	186143784	HMCN1
chr1	186147537	186147908	HMCN1
chr1	186151289	186151429	HMCN1
chr1	186157004	186157151	HMCN1
chr1	186158633	186159020	HMCN1
chr1	193091320	193091471	CDC73
chr1	193094231	193094357	CDC73
chr1	193099293	193099383	CDC73
chr1	193104510	193104593	CDC73
chr1	193104656	193104729	CDC73
chr1	193107204	193107313	CDC73
chr1	193110969	193111206	CDC73
chr1	193116986	193117105	CDC73
chr1	193119423	193119522	CDC73
chr1	193121499	193121584	CDC73
chr1	193172914	193172992	CDC73
chr1	193181184	193181240	CDC73
chr1	193181509	193181617	CDC73
chr1	193202112	193202294	CDC73
chr1	193205375	193205496	CDC73
chr1	193218849	193219011	CDC73
chr1	193219795	193219852	CDC73
chr1	202698153	202698311	KDM5B
chr1	202698824	202699165	KDM5B
chr1	202700026	202700201	KDM5B
chr1	202700945	202701077	KDM5B
chr1	202702518	202703024	KDM5B
chr1	202704546	202704725	KDM5B
chr1	202705330	202705530	KDM5B
chr1	202709791	202709950	KDM5B
chr1	202710484	202710860	KDM5B
chr1	202711508	202711643	KDM5B
chr1	202711772	202711943	KDM5B
chr1	202714975	202715120	KDM5B
chr1	202715259	202715461	KDM5B
chr1	202718062	202718277	KDM5B
chr1	202719776	202719916	KDM5B
chr1	202722022	202722205	KDM5B
chr1	202724388	202724590	KDM5B
chr1	202725475	202725654	KDM5B
chr1	202727508	202727648	KDM5B
chr1	202729532	202729711	KDM5B
chr1	202731816	202731946	KDM5B
chr1	202733166	202733283	KDM5B
chr1	202736043	202736198	KDM5B
chr1	202742235	202742426	KDM5B
chr1	202743730	202743873	KDM5B
chr1	202746134	202746232	KDM5B
chr1	202777219	202777443	KDM5B
chr1	204494636	204494734	MDM4
chr1	204495477	204495572	MDM4
chr1	204499801	204499955	MDM4
chr1	204501308	204501384	MDM4
chr1	204506547	204506635	MDM4
chr1	204507326	204507446	MDM4
chr1	204511901	204512082	MDM4
chr1	204513652	204513822	MDM4
chr1	204515914	204516015	MDM4
chr1	204518230	204518820	MDM4
chr1	215799112	215799222	USH2A
chr1	215802145	215802387	USH2A
chr1	215807790	215808055	USH2A
chr1	215812486	215812590	USH2A
chr1	215813889	215814086	USH2A
chr1	215820853	215821082	USH2A
chr1	215821859	215822118	USH2A
chr1	215823923	215824153	USH2A
chr1	215844303	215844645	USH2A
chr1	215847431	215848968	USH2A
chr1	215853480	215853728	USH2A
chr1	215901361	215901736	USH2A
chr1	215914706	215914889	USH2A
chr1	215916508	215916687	USH2A
chr1	215931926	215932104	USH2A
chr1	215932991	215933195	USH2A
chr1	215940012	215940140	USH2A
chr1	215953174	215953393	USH2A
chr1	215955373	215955548	USH2A
chr1	215956069	215956287	USH2A
chr1	215960001	215960226	USH2A
chr1	215963390	215963634	USH2A
chr1	215972238	215972477	USH2A
chr1	215987067	215987256	USH2A
chr1	215990328	215990547	USH2A
chr1	216011322	216011455	USH2A
chr1	216017625	216017848	USH2A
chr1	216019155	216019385	USH2A
chr1	216040338	216040522	USH2A
chr1	216051089	216051232	USH2A
chr1	216052095	216052450	USH2A
chr1	216061757	216062406	USH2A
chr1	216073406	216073569	USH2A
chr1	216074086	216074257	USH2A
chr1	216107947	216108147	USH2A
chr1	216138648	216138831	USH2A
chr1	216143956	216144128	USH2A
chr1	216166351	216166519	USH2A
chr1	216172218	216172410	USH2A
chr1	216173734	216173914	USH2A
chr1	216219762	216219944	USH2A
chr1	216221865	216221999	USH2A
chr1	216243432	216243644	USH2A
chr1	216246220	216246321	USH2A
chr1	216246428	216246652	USH2A
chr1	216251420	216251714	USH2A
chr1	216256787	216256938	USH2A
chr1	216258029	216258229	USH2A
chr1	216260050	216260172	USH2A
chr1	216262344	216262491	USH2A
chr1	216270414	216270565	USH2A
chr1	216348569	216348834	USH2A
chr1	216363554	216363719	USH2A
chr1	216369884	216370074	USH2A
chr1	216371646	216371936	USH2A
chr1	216372958	216373473	USH2A
chr1	216380604	216380783	USH2A
chr1	216390718	216390902	USH2A
chr1	216405284	216405488	USH2A
chr1	216419916	216420578	USH2A
chr1	216424234	216424450	USH2A
chr1	216462611	216462762	USH2A
chr1	216465506	216465722	USH2A
chr1	216495214	216495328	USH2A
chr1	216496805	216497047	USH2A
chr1	216497499	216497704	USH2A
chr1	216498636	216498951	USH2A
chr1	216500922	216501006	USH2A
chr1	216538284	216538437	USH2A
chr1	216591845	216592031	USH2A
chr1	216595183	216595688	USH2A
chr1	226252042	226252190	H3F3A
chr1	226253346	226253520	H3F3A
chr1	226259041	226259190	H3F3A
chr1	226822361	226822597	ITPKB
chr1	226825369	226825461	ITPKB
chr1	226827247	226827369	ITPKB
chr1	226829611	226829836	ITPKB
chr1	226834857	226835091	ITPKB
chr1	226836362	226836482	ITPKB
chr1	226923217	226925169	ITPKB
chr1	243663034	243663098	AKT3
chr1	243668540	243668646	AKT3
chr1	243675615	243675738	AKT3
chr1	243708801	243708909	AKT3
chr1	243716020	243716255	AKT3
chr1	243727011	243727160	AKT3
chr1	243736217	243736360	AKT3
chr1	243776962	243777051	AKT3
chr1	243778387	243778473	AKT3
chr1	243800902	243801054	AKT3
chr1	243809184	243809349	AKT3
chr1	243828063	243828195	AKT3
chr1	243858882	243859028	AKT3
chr1	244006416	244006482	AKT3
chr1	245912854	245912976	SMYD3
chr1	245927332	245927461	SMYD3
chr1	246021787	246021982	SMYD3
chr1	246027090	246027198	SMYD3
chr1	246078821	246078952	SMYD3
chr1	246091222	246091345	SMYD3
chr1	246093161	246093249	SMYD3
chr1	246490492	246490649	SMYD3
chr1	246493771	246493849	SMYD3
chr1	246498658	246498786	SMYD3
chr1	246518322	246518406	SMYD3
chr1	246670345	246670529	SMYD3
chr10	8097608	8097869	GATA3
chr10	8100257	8100814	GATA3
chr10	8105945	8106111	GATA3
chr10	8111425	8111571	GATA3
chr10	8115691	8115996	GATA3
chr10	43572696	43572789	RET
chr10	43595896	43596180	RET
chr10	43597779	43598087	RET
chr10	43600389	43600651	RET
chr10	43601813	43602029	RET
chr10	43604468	43604688	RET
chr10	43606644	43606923	RET
chr10	43607536	43607682	RET
chr10	43608290	43608421	RET
chr10	43608993	43609133	RET
chr10	43609917	43610194	RET
chr10	43612021	43612189	RET
chr10	43613810	43613938	RET
chr10	43614968	43615203	RET
chr10	43615518	43615661	RET
chr10	43617383	43617474	RET
chr10	43619108	43619266	RET
chr10	43620320	43620440	RET
chr10	43622012	43622212	RET
chr10	43623549	43623727	RET
chr10	46998870	47000267	GPRIN2
chr10	49609693	49609835	MAPK8
chr10	49612884	49613034	MAPK8
chr10	49617911	49617990	MAPK8
chr10	49618062	49618221	MAPK8
chr10	49628187	49628373	MAPK8
chr10	49632120	49632212	MAPK8
chr10	49632546	49632638	MAPK8
chr10	49633920	49634123	MAPK8
chr10	49634412	49634557	MAPK8
chr10	49635112	49635196	MAPK8
chr10	49639225	49639323	MAPK8
chr10	49642911	49643082	MAPK8
chr10	52566478	52566650	A1CF
chr10	52569643	52569812	A1CF
chr10	52570789	52570946	A1CF
chr10	52573606	52573832	A1CF
chr10	52575755	52576049	A1CF
chr10	52580301	52580419	A1CF
chr10	52587880	52588065	A1CF
chr10	52595823	52596082	A1CF
chr10	52601611	52601762	A1CF
chr10	52603737	52603892	A1CF
chr10	52610414	52610557	A1CF
chr10	52619591	52619710	A1CF
chr10	64927794	64927904	JMJD1C
chr10	64928184	64928336	JMJD1C
chr10	64936046	64936243	JMJD1C
chr10	64937466	64937626	JMJD1C
chr10	64943196	64943339	JMJD1C
chr10	64944357	64944508	JMJD1C
chr10	64945312	64945423	JMJD1C
chr10	64945964	64946153	JMJD1C
chr10	64948917	64949216	JMJD1C
chr10	64950643	64950878	JMJD1C
chr10	64952687	64952921	JMJD1C
chr10	64953094	64953242	JMJD1C
chr10	64954035	64954145	JMJD1C
chr10	64957160	64957333	JMJD1C
chr10	64958262	64958497	JMJD1C
chr10	64960225	64960447	JMJD1C
chr10	64966344	64968571	JMJD1C
chr10	64968812	64969005	JMJD1C
chr10	64973222	64974921	JMJD1C
chr10	64975012	64975225	JMJD1C
chr10	64975302	64975466	JMJD1C
chr10	64976956	64977101	JMJD1C
chr10	64979627	64979753	JMJD1C
chr10	65024400	65024534	JMJD1C
chr10	65140067	65140252	JMJD1C
chr10	65225244	65225432	JMJD1C
chr10	74033964	74034189	DDIT4
chr10	74034442	74034956	DDIT4
chr10	89624216	89624315	PTEN
chr10	89653771	89653876	PTEN
chr10	89685259	89685324	PTEN
chr10	89690792	89690856	PTEN
chr10	89692759	89693018	PTEN
chr10	89711864	89712026	PTEN
chr10	89717599	89717786	PTEN
chr10	89720640	89720885	PTEN
chr10	89725033	89725239	PTEN
chr10	114710505	114710714	TCF7L2
chr10	114710955	114711042	TCF7L2
chr10	114711231	114711376	TCF7L2
chr10	114724304	114724393	TCF7L2
chr10	114799773	114799895	TCF7L2
chr10	114849148	114849309	TCF7L2
chr10	114900932	114901085	TCF7L2
chr10	114903671	114903794	TCF7L2
chr10	114905759	114905866	TCF7L2
chr10	114910731	114910892	TCF7L2
chr10	114911473	114911653	TCF7L2
chr10	114912081	114912209	TCF7L2
chr10	114917769	114917838	TCF7L2
chr10	114918415	114918486	TCF7L2
chr10	114919668	114919761	TCF7L2
chr10	114920367	114920460	TCF7L2
chr10	114921327	114921354	TCF7L2
chr10	114925303	114925741	TCF7L2
chr10	123239084	123239194	FGFR2
chr10	123239360	123239545	FGFR2
chr10	123241675	123241701	FGFR2
chr10	123243201	123243327	FGFR2
chr10	123244898	123245056	FGFR2
chr10	123246857	123246948	FGFR2
chr10	123247494	123247637	FGFR2
chr10	123256035	123256246	FGFR2
chr10	123257998	123258129	FGFR2
chr10	123260329	123260471	FGFR2
chr10	123263293	123263465	FGFR2
chr10	123274620	123274843	FGFR2
chr10	123276822	123276987	FGFR2
chr10	123278185	123278353	FGFR2
chr10	123279482	123279693	FGFR2
chr10	123298095	123298239	FGFR2
chr10	123310793	123310983	FGFR2
chr10	123324005	123324103	FGFR2
chr10	123324941	123325228	FGFR2
chr10	123353212	123353341	FGFR2
chr11	193089	193164	SCGB1C1
chr11	193701	193921	SCGB1C1
chr11	194407	194460	SCGB1C1
chr11	532625	532765	HRAS
chr11	533285	533368	HRAS
chr11	533442	533622	HRAS
chr11	533755	533954	HRAS
chr11	534201	534332	HRAS
chr11	1244343	1244433	MUC5B
chr11	1246900	1246977	MUC5B
chr11	1247424	1247516	MUC5B
chr11	1247834	1248116	MUC5B
chr11	1248250	1248385	MUC5B
chr11	1248527	1248638	MUC5B
chr11	1248894	1249021	MUC5B
chr11	1249783	1250005	MUC5B
chr11	1250389	1250535	MUC5B
chr11	1250909	1251047	MUC5B
chr11	1251224	1251383	MUC5B
chr11	1251709	1251840	MUC5B
chr11	1252155	1252245	MUC5B
chr11	1252642	1252800	MUC5B
chr11	1253215	1253400	MUC5B
chr11	1253669	1253784	MUC5B
chr11	1253863	1254010	MUC5B
chr11	1254232	1254508	MUC5B
chr11	1255012	1255088	MUC5B
chr11	1255424	1255545	MUC5B
chr11	1255748	1255920	MUC5B
chr11	1256304	1256463	MUC5B
chr11	1256522	1256653	MUC5B
chr11	1257605	1257802	MUC5B
chr11	1258144	1258404	MUC5B
chr11	1260090	1260267	MUC5B
chr11	1260657	1260806	MUC5B
chr11	1261018	1261183	MUC5B
chr11	1261264	1261328	MUC5B
chr11	1261397	1261615	MUC5B
chr11	1262070	1272983	MUC5B
chr11	1273562	1273764	MUC5B
chr11	1274028	1274220	MUC5B
chr11	1275311	1275591	MUC5B
chr11	1275913	1276120	MUC5B
chr11	1276260	1276506	MUC5B
chr11	1276602	1276798	MUC5B
chr11	1277375	1277465	MUC5B
chr11	1277890	1278011	MUC5B
chr11	1278459	1278511	MUC5B
chr11	1278749	1278950	MUC5B
chr11	1279318	1279443	MUC5B
chr11	1279549	1279607	MUC5B
chr11	1280161	1280301	MUC5B
chr11	1280975	1281082	MUC5B
chr11	1281182	1281325	MUC5B
chr11	1281570	1281633	MUC5B
chr11	1281845	1281968	MUC5B
chr11	1282608	1282848	MUC5B
chr11	8246152	8246278	LMO1
chr11	8248511	8248657	LMO1
chr11	8251827	8252061	LMO1
chr11	8284874	8284919	LMO1
chr11	8289963	8290005	LMO1
chr11	12785769	12785991	TEAD1
chr11	12883786	12883871	TEAD1
chr11	12886374	12886457	TEAD1
chr11	12901244	12901399	TEAD1
chr11	12902541	12902608	TEAD1
chr11	12903432	12903514	TEAD1
chr11	12904537	12904682	TEAD1
chr11	12923476	12923670	TEAD1
chr11	12946448	12946609	TEAD1
chr11	12951710	12951883	TEAD1
chr11	12958645	12958779	TEAD1
chr11	18101935	18102048	SAAL1
chr11	18102947	18103060	SAAL1
chr11	18105071	18105288	SAAL1
chr11	18108402	18108611	SAAL1
chr11	18108679	18108782	SAAL1
chr11	18110866	18111067	SAAL1
chr11	18111711	18111847	SAAL1
chr11	18111970	18112050	SAAL1
chr11	18113781	18113881	SAAL1
chr11	18118307	18118411	SAAL1
chr11	18124769	18124903	SAAL1
chr11	18127443	18127598	SAAL1
chr11	20409282	20409330	PRMT3
chr11	20409554	20409710	PRMT3
chr11	20411279	20411382	PRMT3
chr11	20413746	20413816	PRMT3
chr11	20414432	20414555	PRMT3
chr11	20417338	20417518	PRMT3
chr11	20419112	20419277	PRMT3
chr11	20424454	20424540	PRMT3
chr11	20429446	20429588	PRMT3
chr11	20448301	20448421	PRMT3
chr11	20473665	20473764	PRMT3
chr11	20483515	20483723	PRMT3
chr11	20485995	20486102	PRMT3
chr11	20515454	20515525	PRMT3
chr11	20515702	20515810	PRMT3
chr11	20529839	20529969	PRMT3
chr11	32410593	32410735	WT1
chr11	32413507	32413620	WT1
chr11	32414201	32414311	WT1
chr11	32417792	32417963	WT1
chr11	32421483	32421600	WT1
chr11	32438025	32438096	WT1
chr11	32439112	32439210	WT1
chr11	32449491	32449614	WT1
chr11	32450032	32450175	WT1
chr11	32452065	32452095	WT1
chr11	32456235	32456901	WT1
chr11	64571795	64572298	MEN1
chr11	64572495	64572680	MEN1
chr11	64573096	64573252	MEN1
chr11	64573693	64573850	MEN1
chr11	64574472	64574580	MEN1
chr11	64574640	64574701	MEN1
chr11	64575013	64575162	MEN1
chr11	64575352	64575581	MEN1
chr11	64577111	64577591	MEN1
chr11	66625205	66626574	LRFN4
chr11	66627097	66627676	LRFN4
chr11	66888777	66888839	KDM2A
chr11	66947539	66947698	KDM2A
chr11	66948780	66948879	KDM2A
chr11	66949306	66949373	KDM2A
chr11	66974970	66975169	KDM2A
chr11	66982800	66982927	KDM2A
chr11	66983316	66983430	KDM2A
chr11	66985191	66985365	KDM2A
chr11	66986748	66986884	KDM2A
chr11	66995497	66995644	KDM2A
chr11	66999026	66999441	KDM2A
chr11	67007668	67007850	KDM2A
chr11	67010469	67010573	KDM2A
chr11	67012649	67012939	KDM2A
chr11	67013445	67013597	KDM2A
chr11	67015741	67015851	KDM2A
chr11	67017546	67018279	KDM2A
chr11	67020154	67020338	KDM2A
chr11	67020913	67021092	KDM2A
chr11	67021663	67021899	KDM2A
chr11	67022334	67022536	KDM2A
chr11	69456071	69456289	CCND1
chr11	69457788	69458024	CCND1
chr11	69458589	69458769	CCND1
chr11	69462751	69462920	CCND1
chr11	69465875	69466060	CCND1
chr11	94730526	94732118	KDM4D
chr11	100909836	100910012	PGR
chr11	100912665	100912843	PGR
chr11	100920649	100920800	PGR
chr11	100922144	100922309	PGR
chr11	100933167	100933493	PGR
chr11	100962480	100962617	PGR
chr11	100996727	100996899	PGR
chr11	100998154	100999811	PGR
chr11	101981569	101981910	YAP1
chr11	101984864	101985135	YAP1
chr11	102033176	102033312	YAP1
chr11	102056738	102056872	YAP1
chr11	102076613	102076815	YAP1
chr11	102080237	102080305	YAP1
chr11	102094342	102094493	YAP1
chr11	102098189	102098322	YAP1
chr11	102100422	102100681	YAP1
chr11	108098341	108098433	ATM
chr11	108098492	108098625	ATM
chr11	108099894	108100060	ATM
chr11	108106386	108106571	ATM
chr11	108114669	108114855	ATM
chr11	108115504	108115763	ATM
chr11	108117680	108117864	ATM
chr11	108119649	108119839	ATM
chr11	108121417	108121809	ATM
chr11	108122553	108122768	ATM
chr11	108123533	108123649	ATM
chr11	108124530	108124776	ATM
chr11	108126931	108127077	ATM
chr11	108128197	108128343	ATM
chr11	108129702	108129812	ATM
chr11	108137887	108138079	ATM
chr11	108139126	108139346	ATM
chr11	108141780	108141883	ATM
chr11	108141967	108142143	ATM
chr11	108143248	108143344	ATM
chr11	108143438	108143589	ATM
chr11	108150207	108150345	ATM
chr11	108151711	108151905	ATM
chr11	108153426	108153616	ATM
chr11	108154943	108155210	ATM
chr11	108158316	108158452	ATM
chr11	108159693	108159840	ATM
chr11	108160318	108160538	ATM
chr11	108163335	108163530	ATM
chr11	108164029	108164214	ATM
chr11	108165643	108165796	ATM
chr11	108168003	108168119	ATM
chr11	108170430	108170622	ATM
chr11	108172364	108172526	ATM
chr11	108173569	108173766	ATM
chr11	108175391	108175589	ATM
chr11	108178613	108178721	ATM
chr11	108180876	108181052	ATM
chr11	108183127	108183235	ATM
chr11	108186539	108186648	ATM
chr11	108186727	108186850	ATM
chr11	108188089	108188258	ATM
chr11	108190670	108190795	ATM
chr11	108192017	108192157	ATM
chr11	108196026	108196281	ATM
chr11	108196774	108196962	ATM
chr11	108198361	108198495	ATM
chr11	108199737	108199975	ATM
chr11	108200930	108201158	ATM
chr11	108202160	108202294	ATM
chr11	108202595	108202774	ATM
chr11	108203478	108203637	ATM
chr11	108204602	108204705	ATM
chr11	108205685	108205846	ATM
chr11	108206561	108206698	ATM
chr11	108213938	108214108	ATM
chr11	108216459	108216645	ATM
chr11	108217995	108218102	ATM
chr11	108224482	108224617	ATM
chr11	108225527	108225611	ATM
chr11	108235798	108235955	ATM
chr11	108236041	108236245	ATM
chr11	119077117	119077332	CBL
chr11	119103147	119103415	CBL
chr11	119142434	119142601	CBL
chr11	119144567	119144744	CBL
chr11	119145531	119145673	CBL
chr11	119146696	119146854	CBL
chr11	119148456	119148564	CBL
chr11	119148865	119149017	CBL
chr11	119149209	119149433	CBL
chr11	119155668	119155820	CBL
chr11	119155888	119156286	CBL
chr11	119158551	119158666	CBL
chr11	119167617	119167754	CBL
chr11	119168083	119168201	CBL
chr11	119169057	119169260	CBL
chr11	119170194	119170501	CBL
chr12	394611	394838	KDM5A
chr12	401914	402345	KDM5A
chr12	404728	404969	KDM5A
chr12	406196	406376	KDM5A
chr12	416101	416265	KDM5A
chr12	416609	417181	KDM5A
chr12	418958	419140	KDM5A
chr12	420040	420240	KDM5A
chr12	422211	422370	KDM5A
chr12	427261	427637	KDM5A
chr12	430150	430285	KDM5A
chr12	431572	431743	KDM5A
chr12	432237	432382	KDM5A
chr12	432755	432957	KDM5A
chr12	437990	438205	KDM5A
chr12	440974	441114	KDM5A
chr12	442642	442825	KDM5A
chr12	443396	443598	KDM5A
chr12	459776	459955	KDM5A
chr12	461360	461500	KDM5A
chr12	463231	463410	KDM5A
chr12	464313	464425	KDM5A
chr12	465587	465713	KDM5A
chr12	472118	472273	KDM5A
chr12	475089	475280	KDM5A
chr12	493186	493329	KDM5A
chr12	495052	495150	KDM5A
chr12	498082	498267	KDM5A
chr12	1022546	1022628	RAD52
chr12	1023049	1023297	RAD52
chr12	1023586	1023708	RAD52
chr12	1025499	1025659	RAD52
chr12	1025794	1025996	RAD52
chr12	1034605	1034701	RAD52
chr12	1036300	1036439	RAD52
chr12	1038974	1039062	RAD52
chr12	1039206	1039320	RAD52
chr12	1040375	1040497	RAD52
chr12	1042130	1042234	RAD52
chr12	3103922	3104168	TEAD4
chr12	3120159	3120244	TEAD4
chr12	3121325	3121408	TEAD4
chr12	3126553	3126702	TEAD4
chr12	3127700	3127764	TEAD4
chr12	3128270	3128346	TEAD4
chr12	3129789	3129949	TEAD4
chr12	3130999	3131193	TEAD4
chr12	3147123	3147284	TEAD4
chr12	3149262	3149435	TEAD4
chr12	3149520	3149654	TEAD4
chr12	7043154	7043201	ATN1
chr12	7043328	7043486	ATN1
chr12	7043617	7043751	ATN1
chr12	7044699	7046734	ATN1
chr12	7046997	7047240	ATN1
chr12	7047633	7048350	ATN1
chr12	7050032	7050196	ATN1
chr12	7050526	7050727	ATN1
chr12	7050899	7050953	ATN1
chr12	7802132	7802302	APOBEC1
chr12	7803608	7803747	APOBEC1
chr12	7805023	7805441	APOBEC1
chr12	7807190	7807238	APOBEC1
chr12	7818442	7818478	APOBEC1
chr12	8756869	8756943	AICDA
chr12	8757392	8757528	AICDA
chr12	8757800	8758091	AICDA
chr12	8759450	8759618	AICDA
chr12	8765345	8765373	AICDA
chr12	11803051	11803104	ETV6
chr12	11905373	11905523	ETV6
chr12	11992063	11992248	ETV6
chr12	12006350	12006505	ETV6
chr12	12022347	12022913	ETV6
chr12	12037368	12037531	ETV6
chr12	12038849	12038970	ETV6
chr12	12043864	12043990	ETV6
chr12	12870763	12871258	CDKN1B
chr12	12871748	12871890	CDKN1B
chr12	25362718	25362855	KRAS
chr12	25368364	25368504	KRAS
chr12	25378537	25378717	KRAS
chr12	25380157	25380356	KRAS
chr12	25398197	25398328	KRAS
chr12	46123609	46123721	ARID2
chr12	46123816	46123930	ARID2
chr12	46124989	46125107	ARID2
chr12	46205190	46205344	ARID2
chr12	46211442	46211681	ARID2
chr12	46215192	46215280	ARID2
chr12	46230361	46230448	ARID2
chr12	46230513	46230784	ARID2
chr12	46231093	46231210	ARID2
chr12	46231270	46231500	ARID2
chr12	46233101	46233289	ARID2
chr12	46240628	46240730	ARID2
chr12	46242608	46242763	ARID2
chr12	46243352	46243569	ARID2
chr12	46243808	46246689	ARID2
chr12	46254573	46254742	ARID2
chr12	46285552	46285711	ARID2
chr12	46285783	46285889	ARID2
chr12	46287192	46287336	ARID2
chr12	46287402	46287514	ARID2
chr12	46298706	46298871	ARID2
chr12	49415552	49415665	MLL2
chr12	49415815	49415944	MLL2
chr12	49416052	49416146	MLL2
chr12	49416362	49416668	MLL2
chr12	49418350	49418501	MLL2
chr12	49418582	49418739	MLL2
chr12	49419954	49421115	MLL2
chr12	49421575	49421723	MLL2
chr12	49421781	49421934	MLL2
chr12	49422600	49422751	MLL2
chr12	49422833	49423029	MLL2
chr12	49423173	49423269	MLL2
chr12	49424052	49424232	MLL2
chr12	49424373	49424561	MLL2
chr12	49424665	49424826	MLL2
chr12	49424947	49427757	MLL2
chr12	49427839	49428092	MLL2
chr12	49428182	49428269	MLL2
chr12	49428354	49428459	MLL2
chr12	49428584	49428728	MLL2
chr12	49430897	49432782	MLL2
chr12	49432994	49433151	MLL2
chr12	49433207	49433410	MLL2
chr12	49433496	49435328	MLL2
chr12	49435427	49435498	MLL2
chr12	49435689	49435783	MLL2
chr12	49435861	49436123	MLL2
chr12	49436333	49436438	MLL2
chr12	49436513	49436671	MLL2
chr12	49436848	49436979	MLL2
chr12	49437135	49437221	MLL2
chr12	49437407	49437575	MLL2
chr12	49437640	49437791	MLL2
chr12	49437972	49438097	MLL2
chr12	49438175	49438315	MLL2
chr12	49438516	49438758	MLL2
chr12	49439692	49439760	MLL2
chr12	49439837	49439967	MLL2
chr12	49440032	49440217	MLL2
chr12	49440381	49440583	MLL2
chr12	49441737	49441862	MLL2
chr12	49442431	49442562	MLL2
chr12	49442877	49443011	MLL2
chr12	49443454	49444583	MLL2
chr12	49444658	49446217	MLL2
chr12	49446336	49446502	MLL2
chr12	49446687	49446865	MLL2
chr12	49446979	49447114	MLL2
chr12	49447248	49447434	MLL2
chr12	49447750	49447933	MLL2
chr12	49448079	49448209	MLL2
chr12	49448300	49448544	MLL2
chr12	49448672	49448819	MLL2
chr12	49449048	49449117	MLL2
chr12	52345517	52345628	ACVR1B
chr12	52369038	52369298	ACVR1B
chr12	52370100	52370369	ACVR1B
chr12	52374742	52374993	ACVR1B
chr12	52376459	52376602	ACVR1B
chr12	52377772	52377960	ACVR1B
chr12	52378965	52379142	ACVR1B
chr12	52380591	52380736	ACVR1B
chr12	52385636	52385787	ACVR1B
chr12	52387758	52387904	ACVR1B
chr12	53895182	53895255	TARBP2
chr12	53895788	53895978	TARBP2
chr12	53896800	53896923	TARBP2
chr12	53897486	53897602	TARBP2
chr12	53898170	53898263	TARBP2
chr12	53898471	53898609	TARBP2
chr12	53898908	53899056	TARBP2
chr12	53899422	53899644	TARBP2
chr12	53899764	53899942	TARBP2
chr12	56474074	56474176	ERBB3
chr12	56477524	56477696	ERBB3
chr12	56478768	56479106	ERBB3
chr12	56480304	56480450	ERBB3
chr12	56481350	56481436	ERBB3
chr12	56481568	56481707	ERBB3
chr12	56481794	56481956	ERBB3
chr12	56482316	56482450	ERBB3
chr12	56482521	56482662	ERBB3
chr12	56486520	56486614	ERBB3
chr12	56486759	56486870	ERBB3
chr12	56487118	56487344	ERBB3
chr12	56487537	56487690	ERBB3
chr12	56487872	56487983	ERBB3
chr12	56488175	56488350	ERBB3
chr12	56489030	56489104	ERBB3
chr12	56489438	56489600	ERBB3
chr12	56490276	56490416	ERBB3
chr12	56490521	56490640	ERBB3
chr12	56490818	56491024	ERBB3
chr12	56491558	56491734	ERBB3
chr12	56492273	56492369	ERBB3
chr12	56492532	56492699	ERBB3
chr12	56493421	56493539	ERBB3
chr12	56493611	56493823	ERBB3
chr12	56493947	56494039	ERBB3
chr12	56494834	56495155	ERBB3
chr12	56495302	56495849	ERBB3
chr12	57857464	57857584	GLI1
chr12	57857771	57857884	GLI1
chr12	57858445	57858661	GLI1
chr12	57858883	57859048	GLI1
chr12	57859379	57859489	GLI1
chr12	57859560	57859718	GLI1
chr12	57860012	57860182	GLI1
chr12	57861105	57861290	GLI1
chr12	57861766	57862017	GLI1
chr12	57863203	57863491	GLI1
chr12	57864089	57865854	GLI1
chr12	57985062	57985256	PIP4K2C
chr12	57987797	57987915	PIP4K2C
chr12	57988898	57989015	PIP4K2C
chr12	57989660	57989824	PIP4K2C
chr12	57992837	57993004	PIP4K2C
chr12	57993172	57993231	PIP4K2C
chr12	57994096	57994230	PIP4K2C
chr12	57994583	57994871	PIP4K2C
chr12	57995017	57995141	PIP4K2C
chr12	57995298	57995399	PIP4K2C
chr12	58142297	58142410	CDK4
chr12	58142954	58143110	CDK4
chr12	58143226	58143297	CDK4
chr12	58144428	58144558	CDK4
chr12	58144695	58144883	CDK4
chr12	58144979	58145135	CDK4
chr12	58145272	58145510	CDK4
chr12	69202247	69202281	MDM2
chr12	69202977	69203082	MDM2
chr12	69207323	69207418	MDM2
chr12	69210581	69210735	MDM2
chr12	69214094	69214164	MDM2
chr12	69218132	69218220	MDM2
chr12	69218324	69218441	MDM2
chr12	69222540	69222721	MDM2
chr12	69229598	69229774	MDM2
chr12	69230441	69230539	MDM2
chr12	69233043	69233639	MDM2
chr12	112856905	112856939	PTPN11
chr12	112884069	112884212	PTPN11
chr12	112888111	112888326	PTPN11
chr12	112890988	112891201	PTPN11
chr12	112892357	112892494	PTPN11
chr12	112893743	112893877	PTPN11
chr12	112910737	112910854	PTPN11
chr12	112915444	112915544	PTPN11
chr12	112915650	112915829	PTPN11
chr12	112919867	112920019	PTPN11
chr12	112924268	112924447	PTPN11
chr12	112926236	112926324	PTPN11
chr12	112926817	112926989	PTPN11
chr12	112939937	112940070	PTPN11
chr12	112942488	112942578	PTPN11
chr12	115109635	115110117	TBX3
chr12	115111959	115112650	TBX3
chr12	115114107	115114285	TBX3
chr12	115115374	115115471	TBX3
chr12	115117299	115117466	TBX3
chr12	115117707	115117787	TBX3
chr12	115118673	115118961	TBX3
chr12	115120606	115121015	TBX3
chr12	121416561	121416907	HNF1A
chr12	121426625	121426845	HNF1A
chr12	121431312	121431519	HNF1A
chr12	121431956	121432218	HNF1A
chr12	121434054	121434226	HNF1A
chr12	121434333	121434555	HNF1A
chr12	121435266	121435478	HNF1A
chr12	121437060	121437202	HNF1A
chr12	121437275	121437440	HNF1A
chr12	121438857	121439005	HNF1A
chr12	121867908	121867976	KDM2B
chr12	121868080	121868282	KDM2B
chr12	121877649	121877888	KDM2B
chr12	121878608	121878790	KDM2B
chr12	121878862	121879046	KDM2B
chr12	121879949	121880649	KDM2B
chr12	121880784	121880843	KDM2B
chr12	121881472	121881606	KDM2B
chr12	121881804	121882085	KDM2B
chr12	121882242	121882349	KDM2B
chr12	121883067	121883231	KDM2B
chr12	121890912	121891157	KDM2B
chr12	121932371	121932478	KDM2B
chr12	121947359	121947852	KDM2B
chr12	121951068	121951215	KDM2B
chr12	121958777	121958913	KDM2B
chr12	121970700	121970874	KDM2B
chr12	121972391	121972505	KDM2B
chr12	121986771	121986894	KDM2B
chr12	121987350	121987553	KDM2B
chr12	122012441	122012508	KDM2B
chr12	122013675	122013774	KDM2B
chr12	122016696	122016861	KDM2B
chr12	122017914	122017967	KDM2B
chr12	122018680	122018826	KDM2B
chr12	125396249	125398327	UBC
chr12	130827126	130827224	PIWIL1
chr12	130827524	130827656	PIWIL1
chr12	130830287	130830433	PIWIL1
chr12	130830904	130831139	PIWIL1
chr12	130831475	130831617	PIWIL1
chr12	130832637	130832738	PIWIL1
chr12	130833773	130833991	PIWIL1
chr12	130834390	130834522	PIWIL1
chr12	130839071	130839218	PIWIL1
chr12	130839422	130839560	PIWIL1
chr12	130840087	130840222	PIWIL1
chr12	130841452	130841660	PIWIL1
chr12	130842015	130842108	PIWIL1
chr12	130845714	130845935	PIWIL1
chr12	130846032	130846156	PIWIL1
chr12	130847300	130847391	PIWIL1
chr12	130847525	130847699	PIWIL1
chr12	130851667	130851813	PIWIL1
chr12	130855710	130855899	PIWIL1
chr12	130856016	130856153	PIWIL1
chr13	21548998	21549513	LATS2
chr13	21553819	21553946	LATS2
chr13	21555594	21555797	LATS2
chr13	21557352	21557955	LATS2
chr13	21562009	21563453	LATS2
chr13	21565400	21565553	LATS2
chr13	21619813	21620175	LATS2
chr13	28578178	28578321	FLT3
chr13	28588578	28588704	FLT3
chr13	28589283	28589403	FLT3
chr13	28589716	28589848	FLT3
chr13	28592593	28592736	FLT3
chr13	28597476	28597624	FLT3
chr13	28598987	28599090	FLT3
chr13	28601214	28601388	FLT3
chr13	28602304	28602435	FLT3
chr13	28608013	28608138	FLT3
chr13	28608208	28608361	FLT3
chr13	28608427	28608554	FLT3
chr13	28609621	28609820	FLT3
chr13	28610061	28610190	FLT3
chr13	28611311	28611435	FLT3
chr13	28622401	28622590	FLT3
chr13	28623510	28623684	FLT3
chr13	28623761	28623921	FLT3
chr13	28624221	28624369	FLT3
chr13	28626671	28626821	FLT3
chr13	28631473	28631609	FLT3
chr13	28635993	28636216	FLT3
chr13	28644617	28644759	FLT3
chr13	28674594	28674657	FLT3
chr13	32890587	32890674	BRCA2
chr13	32893203	32893472	BRCA2
chr13	32899202	32899331	BRCA2
chr13	32900227	32900297	BRCA2
chr13	32900368	32900429	BRCA2
chr13	32900625	32900760	BRCA2
chr13	32903569	32903639	BRCA2
chr13	32905045	32905177	BRCA2
chr13	32906398	32907534	BRCA2
chr13	32910391	32915343	BRCA2
chr13	32918684	32918800	BRCA2
chr13	32920953	32921043	BRCA2
chr13	32928987	32929435	BRCA2
chr13	32930554	32930756	BRCA2
chr13	32931868	32932076	BRCA2
chr13	32936649	32936840	BRCA2
chr13	32937305	32937680	BRCA2
chr13	32944528	32944704	BRCA2
chr13	32945082	32945247	BRCA2
chr13	32950796	32950938	BRCA2
chr13	32953443	32953662	BRCA2
chr13	32953876	32954060	BRCA2
chr13	32954133	32954292	BRCA2
chr13	32968815	32969080	BRCA2
chr13	32971024	32971191	BRCA2
chr13	32972288	32972917	BRCA2
chr13	48878038	48878195	RB1
chr13	48881405	48881552	RB1
chr13	48916724	48916860	RB1
chr13	48919205	48919345	RB1
chr13	48921950	48922009	RB1
chr13	48923081	48923169	RB1
chr13	48934142	48934273	RB1
chr13	48936940	48937103	RB1
chr13	48939019	48939117	RB1
chr13	48941619	48941749	RB1
chr13	48942652	48942750	RB1
chr13	48947530	48947638	RB1
chr13	48951043	48951180	RB1
chr13	48953719	48953796	RB1
chr13	48954178	48954230	RB1
chr13	48954290	48954387	RB1
chr13	48955372	48955589	RB1
chr13	49027118	49027257	RB1
chr13	49030329	49030495	RB1
chr13	49033813	49033979	RB1
chr13	49037856	49037981	RB1
chr13	49039123	49039257	RB1
chr13	49039330	49039514	RB1
chr13	49047485	49047536	RB1
chr13	49050826	49050989	RB1
chr13	49051480	49051550	RB1
chr13	49054123	49054217	RB1
chr13	114748747	114748843	RASA3
chr13	114751075	114751279	RASA3
chr13	114757950	114758074	RASA3
chr13	114761996	114762225	RASA3
chr13	114765050	114765153	RASA3
chr13	114766291	114766418	RASA3
chr13	114772998	114773092	RASA3
chr13	114774852	114774950	RASA3
chr13	114776636	114776734	RASA3
chr13	114778607	114778734	RASA3
chr13	114780674	114780818	RASA3
chr13	114781662	114781757	RASA3
chr13	114782702	114782837	RASA3
chr13	114783569	114783738	RASA3
chr13	114784228	114784405	RASA3
chr13	114786869	114786994	RASA3
chr13	114789744	114789841	RASA3
chr13	114792854	114792947	RASA3
chr13	114793312	114793413	RASA3
chr13	114795276	114795373	RASA3
chr13	114806465	114806580	RASA3
chr13	114817516	114817640	RASA3
chr13	114839184	114839322	RASA3
chr13	114897899	114897974	RASA3
chr14	20757775	20757915	TTC5
chr14	20760131	20760296	TTC5
chr14	20763460	20763695	TTC5
chr14	20763856	20764023	TTC5
chr14	20764538	20764615	TTC5
chr14	20766945	20767057	TTC5
chr14	20767446	20767617	TTC5
chr14	20768755	20768987	TTC5
chr14	20769981	20770134	TTC5
chr14	20774035	20774106	TTC5
chr14	23390102	23390275	PRMT5
chr14	23391374	23391459	PRMT5
chr14	23391641	23391778	PRMT5
chr14	23391940	23392054	PRMT5
chr14	23392249	23392379	PRMT5
chr14	23393206	23393402	PRMT5
chr14	23393468	23393611	PRMT5
chr14	23393677	23393756	PRMT5
chr14	23393830	23393928	PRMT5
chr14	23394077	23394259	PRMT5
chr14	23395331	23395515	PRMT5
chr14	23395704	23395774	PRMT5
chr14	23395900	23396033	PRMT5
chr14	23396724	23396879	PRMT5
chr14	23397324	23397430	PRMT5
chr14	23397695	23397834	PRMT5
chr14	23398365	23398444	PRMT5
chr14	23398450	23398580	PRMT5
chr14	38060559	38061926	FOXA1
chr14	38064095	38064187	FOXA1
chr14	68290250	68290354	RAD51B
chr14	68292170	68292304	RAD51B
chr14	68301786	68301923	RAD51B
chr14	68331709	68331866	RAD51B
chr14	68352575	68352715	RAD51B
chr14	68353727	68353931	RAD51B
chr14	68758590	68758707	RAD51B
chr14	68878130	68878254	RAD51B
chr14	68934878	68934977	RAD51B
chr14	68944354	68944391	RAD51B
chr14	68963830	68963867	RAD51B
chr14	69061191	69061330	RAD51B
chr14	69256239	69257219	ZFP36L1
chr14	69259588	69259797	ZFP36L1
chr14	69262781	69262876	ZFP36L1
chr14	81422014	81422204	TSHR
chr14	81528481	81528573	TSHR
chr14	81534587	81534682	TSHR
chr14	81554287	81554382	TSHR
chr14	81557402	81557497	TSHR
chr14	81558864	81558962	TSHR
chr14	81562972	81563061	TSHR
chr14	81574708	81574806	TSHR
chr14	81574882	81575035	TSHR
chr14	81606012	81606221	TSHR
chr14	81609273	81610707	TSHR
chr14	95556824	95557010	DICER1
chr14	95557360	95557456	DICER1
chr14	95557529	95557712	DICER1
chr14	95560214	95560503	DICER1
chr14	95562151	95563060	DICER1
chr14	95566106	95566282	DICER1
chr14	95569672	95570473	DICER1
chr14	95571397	95571593	DICER1
chr14	95572004	95572130	DICER1
chr14	95572367	95572570	DICER1
chr14	95573934	95574108	DICER1
chr14	95574206	95574440	DICER1
chr14	95574650	95574850	DICER1
chr14	95577643	95577803	DICER1
chr14	95578498	95578594	DICER1
chr14	95579418	95579571	DICER1
chr14	95581993	95582168	DICER1
chr14	95582779	95583042	DICER1
chr14	95583948	95584101	DICER1
chr14	95590522	95591015	DICER1
chr14	95592906	95593095	DICER1
chr14	95595798	95595979	DICER1
chr14	95596384	95596539	DICER1
chr14	95597835	95597986	DICER1
chr14	95598841	95599024	DICER1
chr14	95599641	95599805	DICER1
chr14	102548038	102548168	HSP90AA1
chr14	102548437	102548791	HSP90AA1
chr14	102549360	102549649	HSP90AA1
chr14	102549872	102550040	HSP90AA1
chr14	102550119	102550330	HSP90AA1
chr14	102550725	102550911	HSP90AA1
chr14	102551007	102551345	HSP90AA1
chr14	102551624	102551778	HSP90AA1
chr14	102552084	102552471	HSP90AA1
chr14	102552543	102552725	HSP90AA1
chr14	102568201	102568432	HSP90AA1
chr14	102605576	102605751	HSP90AA1
chr14	104165124	104165364	XRCC3
chr14	104165459	104165526	XRCC3
chr14	104165690	104165923	XRCC3
chr14	104169499	104169674	XRCC3
chr14	104173329	104173562	XRCC3
chr14	104174848	104175006	XRCC3
chr14	104177359	104177434	XRCC3
chr14	105236667	105236767	AKT1
chr14	105237071	105237194	AKT1
chr14	105238691	105238799	AKT1
chr14	105239204	105239439	AKT1
chr14	105239577	105239726	AKT1
chr14	105239781	105239927	AKT1
chr14	105240238	105240327	AKT1
chr14	105241264	105241350	AKT1
chr14	105241402	105241554	AKT1
chr14	105241978	105242146	AKT1
chr14	105242985	105243117	AKT1
chr14	105246414	105246563	AKT1
chr14	105258924	105258990	AKT1
chr15	40990946	40991053	RAD51
chr15	40993251	40993409	RAD51
chr15	40993993	40994134	RAD51
chr15	40998364	40998502	RAD51
chr15	41001212	41001324	RAD51
chr15	41010992	41011107	RAD51
chr15	41020898	41021032	RAD51
chr15	41021692	41021842	RAD51
chr15	41022040	41022182	RAD51
chr15	41023242	41023386	RAD51
chr15	41796183	41796452	LTK
chr15	41796529	41796640	LTK
chr15	41796693	41796848	LTK
chr15	41796960	41797082	LTK
chr15	41797159	41797272	LTK
chr15	41797395	41797513	LTK
chr15	41797588	41797738	LTK
chr15	41797900	41797985	LTK
chr15	41798102	41798213	LTK
chr15	41799282	41799498	LTK
chr15	41799749	41799865	LTK
chr15	41800256	41800429	LTK
chr15	41801218	41801337	LTK
chr15	41803351	41803554	LTK
chr15	41803609	41803786	LTK
chr15	41804004	41804171	LTK
chr15	41804302	41804473	LTK
chr15	41804894	41805086	LTK
chr15	41805164	41805328	LTK
chr15	41805854	41805917	LTK
chr15	45003734	45003821	B2M
chr15	45007610	45007909	B2M
chr15	45008516	45008550	B2M
chr15	66679675	66679775	MAP2K1
chr15	66727354	66727585	MAP2K1
chr15	66729073	66729240	MAP2K1
chr15	66735607	66735705	MAP2K1
chr15	66736983	66737055	MAP2K1
chr15	66774082	66774227	MAP2K1
chr15	66777317	66777539	MAP2K1
chr15	66779555	66779640	MAP2K1
chr15	66781542	66781624	MAP2K1
chr15	66782045	66782111	MAP2K1
chr15	66782829	66782963	MAP2K1
chr15	88420155	88420361	NTRK3
chr15	88423490	88423669	NTRK3
chr15	88428914	88428976	NTRK3
chr15	88472411	88472675	NTRK3
chr15	88476232	88476425	NTRK3
chr15	88483843	88483994	NTRK3
chr15	88522565	88522704	NTRK3
chr15	88524446	88524601	NTRK3
chr15	88576077	88576286	NTRK3
chr15	88669491	88669614	NTRK3
chr15	88670382	88670467	NTRK3
chr15	88671931	88671975	NTRK3
chr15	88678321	88678638	NTRK3
chr15	88679119	88679281	NTRK3
chr15	88679687	88679850	NTRK3
chr15	88680624	88680802	NTRK3
chr15	88690555	88690644	NTRK3
chr15	88726638	88726730	NTRK3
chr15	88727445	88727540	NTRK3
chr15	88799126	88799394	NTRK3
chr15	90627487	90627595	IDH2
chr15	90628037	90628150	IDH2
chr15	90628222	90628340	IDH2
chr15	90628496	90628629	IDH2
chr15	90630333	90630505	IDH2
chr15	90630660	90630817	IDH2
chr15	90631580	90631744	IDH2
chr15	90631808	90631989	IDH2
chr15	90633700	90633886	IDH2
chr15	90634774	90634886	IDH2
chr15	90645497	90645632	IDH2
chr15	91428265	91428498	FES
chr15	91428631	91428825	FES
chr15	91430180	91430297	FES
chr15	91430406	91430610	FES
chr15	91432525	91432683	FES
chr15	91432736	91432876	FES
chr15	91433059	91433202	FES
chr15	91433311	91433518	FES
chr15	91433620	91433724	FES
chr15	91434201	91434431	FES
chr15	91434773	91434916	FES
chr15	91435277	91435351	FES
chr15	91435926	91436065	FES
chr15	91436319	91436434	FES
chr15	91436510	91436654	FES
chr15	91436873	91437051	FES
chr15	91437155	91437298	FES
chr15	91438635	91438798	FES
chr15	99192800	99192914	IGF1R
chr15	99250780	99251346	IGF1R
chr15	99434543	99434876	IGF1R
chr15	99439975	99440144	IGF1R
chr15	99442695	99442860	IGF1R
chr15	99451903	99452138	IGF1R
chr15	99454533	99454680	IGF1R
chr15	99456262	99456521	IGF1R
chr15	99459182	99459370	IGF1R
chr15	99459890	99460115	IGF1R
chr15	99465366	99465670	IGF1R
chr15	99467094	99467251	IGF1R
chr15	99467743	99467923	IGF1R
chr15	99472776	99472899	IGF1R
chr15	99473453	99473544	IGF1R
chr15	99478042	99478292	IGF1R
chr15	99478534	99478665	IGF1R
chr15	99482419	99482599	IGF1R
chr15	99486141	99486291	IGF1R
chr15	99491792	99491947	IGF1R
chr15	99500279	99500681	IGF1R
chr16	338111	338258	AXIN1
chr16	339429	339617	AXIN1
chr16	341179	341307	AXIN1
chr16	343477	343728	AXIN1
chr16	347045	347236	AXIN1
chr16	347711	348261	AXIN1
chr16	354293	354451	AXIN1
chr16	359962	360079	AXIN1
chr16	364532	364693	AXIN1
chr16	396137	397035	AXIN1
chr16	2213911	2214012	TRAF7
chr16	2215869	2215947	TRAF7
chr16	2218067	2218179	TRAF7
chr16	2220604	2220741	TRAF7
chr16	2221254	2221367	TRAF7
chr16	2221562	2221616	TRAF7
chr16	2222181	2222385	TRAF7
chr16	2222455	2222610	TRAF7
chr16	2223172	2223410	TRAF7
chr16	2223471	2223565	TRAF7
chr16	2223778	2223847	TRAF7
chr16	2223911	2224059	TRAF7
chr16	2224241	2224344	TRAF7
chr16	2225101	2225161	TRAF7
chr16	2225291	2225428	TRAF7
chr16	2225490	2225633	TRAF7
chr16	2225824	2225964	TRAF7
chr16	2226039	2226191	TRAF7
chr16	2226255	2226395	TRAF7
chr16	2226550	2226585	TRAF7
chr16	3072853	3073009	HCFC1R1
chr16	3073223	3073372	HCFC1R1
chr16	3073464	3073541	HCFC1R1
chr16	3073837	3073952	HCFC1R1
chr16	3777708	3779885	CREBBP
chr16	3781182	3781484	CREBBP
chr16	3781766	3781948	CREBBP
chr16	3786026	3786214	CREBBP
chr16	3786640	3786826	CREBBP
chr16	3788549	3788683	CREBBP
chr16	3789568	3789735	CREBBP
chr16	3790389	3790560	CREBBP
chr16	3794884	3794972	CREBBP
chr16	3795267	3795365	CREBBP
chr16	3799617	3799694	CREBBP
chr16	3801716	3801817	CREBBP
chr16	3807278	3807387	CREBBP
chr16	3807799	3808059	CREBBP
chr16	3808844	3808983	CREBBP
chr16	3817710	3817920	CREBBP
chr16	3819164	3819364	CREBBP
chr16	3820560	3820997	CREBBP
chr16	3823741	3823941	CREBBP
chr16	3824559	3824704	CREBBP
chr16	3827603	3827668	CREBBP
chr16	3828001	3828193	CREBBP
chr16	3828690	3828828	CREBBP
chr16	3830722	3830889	CREBBP
chr16	3831194	3831317	CREBBP
chr16	3832674	3832937	CREBBP
chr16	3841971	3842105	CREBBP
chr16	3843376	3843637	CREBBP
chr16	3860593	3860790	CREBBP
chr16	3900287	3901020	CREBBP
chr16	3929822	3929927	CREBBP
chr16	9856995	9858815	GRIN2A
chr16	9862697	9862956	GRIN2A
chr16	9892123	9892331	GRIN2A
chr16	9916110	9916291	GRIN2A
chr16	9923269	9923519	GRIN2A
chr16	9927951	9928097	GRIN2A
chr16	9934493	9934667	GRIN2A
chr16	9934782	9934971	GRIN2A
chr16	9943602	9943828	GRIN2A
chr16	9984832	9984967	GRIN2A
chr16	10031805	10032418	GRIN2A
chr16	10273844	10274278	GRIN2A
chr16	23614769	23615000	PALB2
chr16	23619174	23619343	PALB2
chr16	23625314	23625422	PALB2
chr16	23632672	23632809	PALB2
chr16	23634279	23634461	PALB2
chr16	23635319	23635425	PALB2
chr16	23637546	23637728	PALB2
chr16	23640514	23640606	PALB2
chr16	23640950	23641800	PALB2
chr16	23646172	23647665	PALB2
chr16	23649160	23649283	PALB2
chr16	23649380	23649460	PALB2
chr16	23652420	23652488	PALB2
chr16	23690243	23690671	PLK1
chr16	23691394	23691583	PLK1
chr16	23692224	23692389	PLK1
chr16	23693374	23693488	PLK1
chr16	23695180	23695420	PLK1
chr16	23698779	23698955	PLK1
chr16	23699978	23700076	PLK1
chr16	23700548	23700723	PLK1
chr16	23700804	23701007	PLK1
chr16	23701170	23701394	PLK1
chr16	50783599	50784123	CYLD
chr16	50785504	50785827	CYLD
chr16	50788219	50788345	CYLD
chr16	50788361	50788386	CYLD
chr16	50810075	50810198	CYLD
chr16	50811725	50811862	CYLD
chr16	50813565	50813965	CYLD
chr16	50815146	50815332	CYLD
chr16	50816225	50816387	CYLD
chr16	50818229	50818372	CYLD
chr16	50820755	50820867	CYLD
chr16	50821686	50821773	CYLD
chr16	50825458	50825611	CYLD
chr16	50826497	50826626	CYLD
chr16	50827446	50827585	CYLD
chr16	50828112	50828349	CYLD
chr16	50830224	50830429	CYLD
chr16	67063300	67063398	CBFB
chr16	67063619	67063726	CBFB
chr16	67070531	67070668	CBFB
chr16	67100574	67100711	CBFB
chr16	67116105	67116252	CBFB
chr16	67132602	67132691	CBFB
chr16	67198704	67198847	HSF4
chr16	67199414	67199543	HSF4
chr16	67199611	67199759	HSF4
chr16	67199838	67199983	HSF4
chr16	67200212	67200308	HSF4
chr16	67200450	67200535	HSF4
chr16	67201012	67201135	HSF4
chr16	67201353	67201512	HSF4
chr16	67201612	67201860	HSF4
chr16	67202723	67202849	HSF4
chr16	67202928	67203014	HSF4
chr16	67203171	67203261	HSF4
chr16	67203523	67203698	HSF4
chr16	67644725	67645526	CTCF
chr16	67645843	67646034	CTCF
chr16	67650637	67650791	CTCF
chr16	67654589	67654730	CTCF
chr16	67655334	67655504	CTCF
chr16	67660447	67660628	CTCF
chr16	67662262	67662465	CTCF
chr16	67663290	67663446	CTCF
chr16	67670582	67670764	CTCF
chr16	67671580	67671785	CTCF
chr16	68771308	68771376	CDH1
chr16	68772189	68772324	CDH1
chr16	68835562	68835806	CDH1
chr16	68842316	68842480	CDH1
chr16	68842585	68842761	CDH1
chr16	68844089	68844254	CDH1
chr16	68845576	68845772	CDH1
chr16	68846027	68846176	CDH1
chr16	68847205	68847408	CDH1
chr16	68849407	68849672	CDH1
chr16	68853172	68853338	CDH1
chr16	68855893	68856138	CDH1
chr16	68857291	68857539	CDH1
chr16	68862066	68862217	CDH1
chr16	68863546	68863710	CDH1
chr16	68867182	68867412	CDH1
chr16	83841671	83841736	HSBP1
chr16	83842274	83842361	HSBP1
chr16	83842899	83843038	HSBP1
chr17	7216064	7216168	GPS2
chr17	7216337	7216453	GPS2
chr17	7216520	7216620	GPS2
chr17	7216688	7216798	GPS2
chr17	7216876	7217050	GPS2
chr17	7217214	7217317	GPS2
chr17	7217388	7217488	GPS2
chr17	7217599	7217732	GPS2
chr17	7217796	7217926	GPS2
chr17	7218267	7218381	GPS2
chr17	7572916	7573018	TP53
chr17	7573916	7574043	TP53
chr17	7576526	7576594	TP53
chr17	7576614	7576667	TP53
chr17	7576842	7576936	TP53
chr17	7577008	7577165	TP53
chr17	7577488	7577618	TP53
chr17	7578166	7578299	TP53
chr17	7578360	7578564	TP53
chr17	7579301	7579600	TP53
chr17	7579689	7579731	TP53
chr17	7579828	7579922	TP53
chr17	7748862	7749019	KDM6B
chr17	7749179	7749298	KDM6B
chr17	7749385	7749625	KDM6B
chr17	7749707	7749820	KDM6B
chr17	7749886	7750068	KDM6B
chr17	7750126	7750344	KDM6B
chr17	7750412	7750780	KDM6B
chr17	7750853	7753056	KDM6B
chr17	7753128	7753275	KDM6B
chr17	7753379	7753505	KDM6B
chr17	7754328	7754554	KDM6B
chr17	7754637	7754722	KDM6B
chr17	7754785	7754877	KDM6B
chr17	7754955	7755124	KDM6B
chr17	7755258	7755393	KDM6B
chr17	7755456	7755664	KDM6B
chr17	7755802	7755964	KDM6B
chr17	7756307	7756454	KDM6B
chr17	7756517	7756849	KDM6B
chr17	8108178	8108372	AURKB
chr17	8108523	8108718	AURKB
chr17	8109798	8109967	AURKB
chr17	8110057	8110216	AURKB
chr17	8110483	8110695	AURKB
chr17	8110878	8110953	AURKB
chr17	8111045	8111168	AURKB
chr17	8113484	8113552	AURKB
chr17	11924193	11924328	MAP2K4
chr17	11958195	11958318	MAP2K4
chr17	11984662	11984857	MAP2K4
chr17	11998881	11999021	MAP2K4
chr17	12011096	12011236	MAP2K4
chr17	12013681	12013753	MAP2K4
chr17	12016539	12016687	MAP2K4
chr17	12028600	12028698	MAP2K4
chr17	12032445	12032614	MAP2K4
chr17	12043145	12043211	MAP2K4
chr17	12044453	12044587	MAP2K4
chr17	15935599	15935807	NCOR1
chr17	15938068	15938268	NCOR1
chr17	15942736	15942978	NCOR1
chr17	15943744	15943818	NCOR1
chr17	15950254	15950417	NCOR1
chr17	15952148	15952312	NCOR1
chr17	15960817	15961061	NCOR1
chr17	15961210	15961388	NCOR1
chr17	15961774	15961923	NCOR1
chr17	15964704	15965218	NCOR1
chr17	15965408	15965594	NCOR1
chr17	15967371	15967511	NCOR1
chr17	15968173	15968343	NCOR1
chr17	15968788	15969018	NCOR1
chr17	15971197	15971445	NCOR1
chr17	15973468	15973849	NCOR1
chr17	15974712	15974989	NCOR1
chr17	15975448	15975552	NCOR1
chr17	15976732	15976893	NCOR1
chr17	15978837	15979026	NCOR1
chr17	15983267	15983388	NCOR1
chr17	15983711	15983833	NCOR1
chr17	15983910	15984051	NCOR1
chr17	15989585	15989766	NCOR1
chr17	15995158	15995382	NCOR1
chr17	16001670	16001820	NCOR1
chr17	16004553	16005129	NCOR1
chr17	16012089	16012236	NCOR1
chr17	16021191	16021351	NCOR1
chr17	16022726	16022809	NCOR1
chr17	16024355	16024593	NCOR1
chr17	16029385	16029530	NCOR1
chr17	16040614	16040736	NCOR1
chr17	16041461	16041536	NCOR1
chr17	16042311	16042510	NCOR1
chr17	16046909	16047020	NCOR1
[truncated: 4,113 more rows]
